# Supplementary material for: Preliminary study of microbiologically influenced corrosion by Pseudomonas aeruginosa on high Chromium white iron
Source: PLoS One. 2024 Aug 20;19(8):e0306164. doi: 10.1371/journal.pone.0306164 (PMC11335144; doi:10.1371/journal.pone.0306164)
Supplement: S1 File — (ZIP) [file pone.0306164.s001.zip]

Archive with 4 entries (4 files):
- Supporting Information/Cell Adhesion.xlsx
- Supporting Information/OCP Data 14 days.xlsx
- Supporting Information/pH Table.xlsx
- Supporting Information/EIS Data.xlsx
