# Supplementary material for: Preliminary study of microbiologically influenced corrosion by Pseudomonas aeruginosa on high Chromium white iron
Source: PLoS One. 2024 Aug 20;19(8):e0306164. doi: 10.1371/journal.pone.0306164 (PMC11335144; doi:10.1371/journal.pone.0306164)
Supplement: S1 File — (ZIP) [file pone.0306164.s001.zip › Supporting Information/Cell Adhesion.xlsx]

## Sheet: Sheet1
A1					A2				A3
1	2	3			1	2	3		1	2	3
16	17	23			18	22	17		37	29	30
23	16	16			19	17	20		33	34	33
16	22	12			23	16	5		19	29	31
20	24	20			18	20	16		30	31	25
18	24	24			24	18	12		30	21	30
8	19	20			21	20	6		34	36	34
17	24	19			24	17	14		15	31	34
18	25	16			13	21	20		24	33	35
20	16	16			20	16	12		31	34	31
17	23	21			24	15	20		36	31	33
		Combined
		A1	A2	A3
		16	18	37
		23	23	33
		16	19	19
		20	18	30
		18	24	30
		8	21	34
		17	24	15
		18	13	24
		20	20	31
		17	24	36
		17	22	29
		16	17	34
		22	16	29
		24	20	31
		24	18	21
		19	20	36
		24	17	31
		25	21	33
		16	16	34
		23	15	31
		23	17	30
		16	20	33
		12	5	31
		20	16	25
		24	12	30
		20	6	34
		19	14	34
		16	20	35
		16	12	31
		21	20	33
	Avg	19	17.6	30.4667
	Std Dev	3.86437	4.60869	5.00489
