# Supplementary material for: Preliminary study of microbiologically influenced corrosion by Pseudomonas aeruginosa on high Chromium white iron
Source: PLoS One. 2024 Aug 20;19(8):e0306164. doi: 10.1371/journal.pone.0306164 (PMC11335144; doi:10.1371/journal.pone.0306164)
Supplement: S1 File — (ZIP) [file pone.0306164.s001.zip › Supporting Information/OCP Data 14 days.xlsx]

## Sheet: Sheet1
Days	A1	A2	A3	M1
0	-0.138	-0.167	-0.2	-0.231
1	-0.5	-0.603	-0.379	-0.583
2	-0.477	-0.59	-0.452	-0.6
3	-0.437	-0.614	-0.472	-0.593
4	-0.475	-0.612	-0.488	-0.601
5	-0.456	-0.621	-0.494	-0.591
6	-0.48	-0.625	-0.455	-0.582
7	-0.48	-0.625	-0.455	-0.582
8	-0.473	-0.6	-0.527	-0.593
9	-0.473	-0.6	-0.527	-0.593
10	-0.469	-0.543	-0.533	-0.611
11	-0.424	-0.536	-0.535	-0.587
12	-0.433	-0.52	-0.5	-0.566
13	-0.46	-0.491	-0.487	-0.54
	Days	A1	A2	M1
	0	-0.138	-0.2	-0.231
	1	-0.5	-0.379	-0.583
	2	-0.477	-0.452	-0.6
	3	-0.437	-0.472	-0.593
	4	-0.475	-0.488	-0.601
	5	-0.456	-0.494	-0.591
	6	-0.48	-0.455	-0.582
	7	-0.48	-0.455	-0.582
	8	-0.473	-0.527	-0.593
	9	-0.473	-0.527	-0.593
	10	-0.469	-0.533	-0.611
	11	-0.424	-0.535	-0.587
	12	-0.433	-0.5	-0.566
	13	-0.46	-0.487	-0.54
