# Supplementary material for: Preliminary study of microbiologically influenced corrosion by Pseudomonas aeruginosa on high Chromium white iron
Source: PLoS One. 2024 Aug 20;19(8):e0306164. doi: 10.1371/journal.pone.0306164 (PMC11335144; doi:10.1371/journal.pone.0306164)
Supplement: S1 File — (ZIP) [file pone.0306164.s001.zip › Supporting Information/pH Table.xlsx]

## Sheet: Sheet1
	Day	A1	A2	M1
	0	7.4	7.4	7.4
	2	7.6	7.5	7.48
	4	7.61	7.71	7.73
	6	7.5	7.67	7.87
	8	7.88	7.88	7.66
	10	7.56	8	7.6
	12	7.92	8.1	7.98
	14	8.1	8.4	8.14
