# Supplementary material for: Preliminary study of microbiologically influenced corrosion by Pseudomonas aeruginosa on high Chromium white iron
Source: PLoS One. 2024 Aug 20;19(8):e0306164. doi: 10.1371/journal.pone.0306164 (PMC11335144; doi:10.1371/journal.pone.0306164)
Supplement: S1 File — (ZIP) [file pone.0306164.s001.zip › Supporting Information/EIS Data.xlsx]

## Sheet: A1D7
PSTAT	PSTAT	REF3000-16131	Potentiostat
VDC	POTEN	0	T	DC &Voltage (V)
FREQINIT	QUANT	100000	Initial Fre&q. (Hz)
FREQFINAL	QUANT	0.1	Final Fre&q. (Hz)
PTSPERDEC	QUANT	10	Points/&decade
VAC	QUANT	10	AC &Voltage (mV rms)
AREA	QUANT	1	&Area (cm^2)
CONDIT	TWOPARAM	F	15	0	Conditionin&g	Time(s)	E(V)
DELAY	TWOPARAM	T	60	0	Init. De&lay	Time(s)	Stab.(mV/s)
SPEED	SELECTOR	1	&Optimize for:
ZGUESS	QUANT	10000	E&stimated Z (ohms)
OCVCURVE	TABLE	240
	Pt	T	Vf	Vm	Ach	Over
	#	s	V vs. Ref.	V	V	bits
	0	0.25	-0.616225	-0.616225	0.000658525	...........
	1	0.5	-0.616225	-0.616224	0.000655425	...........
	2	0.75	-0.616225	-0.616224	0.000662591	...........
	3	1	-0.616225	-0.616225	0.000656658	...........
	4	1.25	-0.616225	-0.616227	0.000659992	...........
	5	1.5	-0.616225	-0.616227	0.000660625	...........
	6	1.75	-0.616225	-0.616224	0.000660425	...........
	7	2	-0.616226	-0.616225	0.000661991	...........
	8	2.25	-0.616226	-0.616226	0.000654458	...........
	9	2.5	-0.616226	-0.616227	0.000655292	...........
	10	2.75	-0.616226	-0.616227	0.000659725	...........
	11	3	-0.616226	-0.61623	0.000655492	...........
	12	3.25	-0.616227	-0.616225	0.000663258	...........
	13	3.5	-0.616227	-0.616234	0.000654692	...........
	14	3.75	-0.616228	-0.616231	0.000654592	...........
	15	4	-0.616229	-0.616234	0.000660791	...........
	16	4.25	-0.616231	-0.616232	0.000660092	...........
	17	4.5	-0.616232	-0.616229	0.000658892	...........
	18	4.75	-0.616232	-0.61623	0.000658792	...........
	19	5	-0.616232	-0.616233	0.000660858	...........
	20	5.25	-0.616231	-0.616232	0.000658092	...........
	21	5.5	-0.616231	-0.616236	0.000662691	...........
	22	5.75	-0.616232	-0.616237	0.000660025	...........
	23	6	-0.616233	-0.616235	0.000656458	...........
	24	6.25	-0.616235	-0.616237	0.000653292	...........
	25	6.5	-0.616236	-0.61624	0.000660592	...........
	26	6.75	-0.616237	-0.61624	0.000658458	...........
	27	7	-0.616238	-0.616242	0.000656525	...........
	28	7.25	-0.616239	-0.616243	0.000659625	...........
	29	7.5	-0.61624	-0.616241	0.000658658	...........
	30	7.75	-0.616241	-0.616242	0.000660558	...........
	31	8	-0.616242	-0.616244	0.000655858	...........
	32	8.25	-0.616242	-0.616245	0.000659892	...........
	33	8.5	-0.616243	-0.616245	0.000652658	...........
	34	8.75	-0.616244	-0.616248	0.000655825	...........
	35	9	-0.616245	-0.616247	0.000654058	...........
	36	9.25	-0.616246	-0.616249	0.000653692	...........
	37	9.5	-0.616247	-0.616249	0.000657792	...........
	38	9.75	-0.616248	-0.616253	0.000650925	...........
	39	10	-0.616249	-0.616249	0.000659358	...........
	40	10.25	-0.61625	-0.61625	0.000653225	...........
	41	10.5	-0.61625	-0.616251	0.000660658	...........
	42	10.75	-0.61625	-0.616249	0.000647158	...........
	43	11	-0.61625	-0.616254	0.000656025	...........
	44	11.25	-0.616251	-0.616252	0.000656025	...........
	45	11.5	-0.616251	-0.616255	0.000652225	...........
	46	11.75	-0.616252	-0.616251	0.000655725	...........
	47	12	-0.616253	-0.616252	0.000652492	...........
	48	12.25	-0.616253	-0.616252	0.000653592	...........
	49	12.5	-0.616253	-0.616257	0.000651125	...........
	50	12.75	-0.616253	-0.61626	0.000655592	...........
	51	13	-0.616254	-0.616259	0.000658825	...........
	52	13.25	-0.616256	-0.616256	0.000660892	...........
	53	13.5	-0.616257	-0.616259	0.000659292	...........
	54	13.75	-0.616258	-0.616256	0.000661225	...........
	55	14	-0.616258	-0.616256	0.000664725	...........
	56	14.25	-0.616258	-0.616261	0.000657225	...........
	57	14.5	-0.616258	-0.616261	0.000657492	...........
	58	14.75	-0.616258	-0.616262	0.000665858	...........
	59	15	-0.61626	-0.616261	0.000665391	...........
	60	15.25	-0.616261	-0.616261	0.000657725	...........
	61	15.5	-0.616261	-0.616262	0.000666425	...........
	62	15.75	-0.616261	-0.616264	0.000661958	...........
	63	16	-0.616262	-0.616268	0.000670825	...........
	64	16.25	-0.616263	-0.616267	0.000662158	...........
	65	16.5	-0.616264	-0.616265	0.000664658	...........
	66	16.75	-0.616266	-0.616264	0.000659425	...........
	67	17	-0.616266	-0.616265	0.000663558	...........
	68	17.25	-0.616266	-0.616268	0.000664591	...........
	69	17.5	-0.616266	-0.616272	0.000670658	...........
	70	17.75	-0.616266	-0.616267	0.000658192	...........
	71	18	-0.616268	-0.616271	0.000672625	...........
	72	18.25	-0.616269	-0.61627	0.000663958	...........
	73	18.5	-0.61627	-0.616273	0.000659025	...........
	74	18.75	-0.61627	-0.616272	0.000656458	...........
	75	19	-0.616271	-0.616273	0.000664025	...........
	76	19.25	-0.616272	-0.616272	0.000653792	...........
	77	19.5	-0.616272	-0.616273	0.000662425	...........
	78	19.75	-0.616273	-0.616276	0.000657192	...........
	79	20	-0.616273	-0.616276	0.000664691	...........
	80	20.25	-0.616274	-0.616282	0.000655725	...........
	81	20.5	-0.616276	-0.616277	0.000665025	...........
	82	20.75	-0.616277	-0.616277	0.000653092	...........
	83	21	-0.616278	-0.616276	0.000659925	...........
	84	21.25	-0.616278	-0.616282	0.000666025	...........
	85	21.5	-0.616278	-0.616279	0.000665025	...........
	86	21.75	-0.616278	-0.61628	0.000668725	...........
	87	22	-0.616279	-0.616279	0.000668058	...........
	88	22.25	-0.61628	-0.61628	0.000667891	...........
	89	22.5	-0.61628	-0.616281	0.000669658	...........
	90	22.75	-0.61628	-0.61628	0.000664191	...........
	91	23	-0.61628	-0.61628	0.000672625	...........
	92	23.25	-0.61628	-0.616281	0.000659158	...........
	93	23.5	-0.61628	-0.616281	0.000663625	...........
	94	23.75	-0.61628	-0.616278	0.000661092	...........
	95	24	-0.61628	-0.616283	0.000664125	...........
	96	24.25	-0.61628	-0.616284	0.000667091	...........
	97	24.5	-0.616281	-0.616287	0.000668591	...........
	98	24.75	-0.616282	-0.616286	0.000658658	...........
	99	25	-0.616284	-0.616283	0.000662858	...........
	100	25.25	-0.616285	-0.616284	0.000660958	...........
	101	25.5	-0.616285	-0.616281	0.000666825	...........
	102	25.75	-0.616284	-0.616283	0.000665991	...........
	103	26	-0.616283	-0.616284	0.000671625	...........
	104	26.25	-0.616283	-0.616285	0.000654125	...........
	105	26.5	-0.616283	-0.61629	0.000672825	...........
	106	26.75	-0.616284	-0.616289	0.000662125	...........
	107	27	-0.616286	-0.61629	0.000674591	...........
	108	27.25	-0.616288	-0.616292	0.000663391	...........
	109	27.5	-0.616289	-0.61629	0.000673691	...........
	110	27.75	-0.61629	-0.616291	0.000661425	...........
	111	28	-0.616291	-0.616291	0.000664458	...........
	112	28.25	-0.616291	-0.61629	0.000656292	...........
	113	28.5	-0.616291	-0.616295	0.000660658	...........
	114	28.75	-0.616291	-0.616291	0.000656125	...........
	115	29	-0.616291	-0.61629	0.000663358	...........
	116	29.25	-0.616292	-0.616296	0.000649892	...........
	117	29.5	-0.616292	-0.616288	0.000659425	...........
	118	29.75	-0.616292	-0.616288	0.000648692	...........
	119	30	-0.616292	-0.616296	0.000656591	...........
	120	30.25	-0.616291	-0.616294	0.000647058	...........
	121	30.5	-0.616292	-0.616292	0.000659025	...........
	122	30.75	-0.616292	-0.616292	0.000653858	...........
	123	31	-0.616293	-0.616295	0.000658292	...........
	124	31.25	-0.616293	-0.616292	0.000650225	...........
	125	31.5	-0.616293	-0.61629	0.000665258	...........
	126	31.75	-0.616293	-0.616292	0.000651592	...........
	127	32	-0.616292	-0.616297	0.000662125	...........
	128	32.25	-0.616292	-0.616295	0.000654358	...........
	129	32.5	-0.616293	-0.616296	0.000665391	...........
	130	32.75	-0.616295	-0.6163	0.000654092	...........
	131	33	-0.616296	-0.61629	0.000659258	...........
	132	33.25	-0.616296	-0.616298	0.000652092	...........
	133	33.5	-0.616296	-0.616296	0.000661358	...........
	134	33.75	-0.616296	-0.616299	0.000657858	...........
	135	34	-0.616296	-0.616293	0.000663525	...........
	136	34.25	-0.616296	-0.616298	0.000657758	...........
	137	34.5	-0.616296	-0.616299	0.000665725	...........
	138	34.75	-0.616297	-0.616301	0.000660958	...........
	139	35	-0.616297	-0.616301	0.000662892	...........
	140	35.25	-0.616299	-0.616305	0.000652925	...........
	141	35.5	-0.6163	-0.6163	0.000665258	...........
	142	35.75	-0.616301	-0.6163	0.000653658	...........
	143	36	-0.616302	-0.616299	0.000671225	...........
	144	36.25	-0.616301	-0.616298	0.000655592	...........
	145	36.5	-0.6163	-0.616301	0.000667258	...........
	146	36.75	-0.6163	-0.616299	0.000657192	...........
	147	37	-0.616299	-0.616301	0.000662025	...........
	148	37.25	-0.6163	-0.616299	0.000658492	...........
	149	37.5	-0.6163	-0.616297	0.000664591	...........
	150	37.75	-0.6163	-0.616293	0.000654958	...........
	151	38	-0.616299	-0.616295	0.000658558	...........
	152	38.25	-0.616297	-0.616294	0.000656325	...........
	153	38.5	-0.616296	-0.616301	0.000665558	...........
	154	38.75	-0.616295	-0.6163	0.000655258	...........
	155	39	-0.616297	-0.616302	0.000665825	...........
	156	39.25	-0.616298	-0.616301	0.000647458	...........
	157	39.5	-0.6163	-0.616304	0.000660192	...........
	158	39.75	-0.616301	-0.616298	0.000649592	...........
	159	40	-0.616301	-0.616299	0.000660292	...........
	160	40.25	-0.616301	-0.616299	0.000643925	...........
	161	40.5	-0.6163	-0.616298	0.000665158	...........
	162	40.75	-0.6163	-0.616299	0.000650758	...........
	163	41	-0.616299	-0.6163	0.000666158	...........
	164	41.25	-0.616299	-0.616301	0.000661025	...........
	165	41.5	-0.616299	-0.616304	0.000661358	...........
	166	41.75	-0.6163	-0.616303	0.000657858	...........
	167	42	-0.616301	-0.616306	0.000666658	...........
	168	42.25	-0.616302	-0.616302	0.000658925	...........
	169	42.5	-0.616303	-0.616302	0.000659058	...........
	170	42.75	-0.616304	-0.616304	0.000658758	...........
	171	43	-0.616303	-0.616302	0.000665291	...........
	172	43.25	-0.616303	-0.616298	0.000656591	...........
	173	43.5	-0.616303	-0.6163	0.000668358	...........
	174	43.75	-0.616302	-0.616304	0.000657825	...........
	175	44	-0.616301	-0.616297	0.000673525	...........
	176	44.25	-0.616301	-0.616303	0.000662825	...........
	177	44.5	-0.616301	-0.616302	0.000667225	...........
	178	44.75	-0.616301	-0.616304	0.000657792	...........
	179	45	-0.616302	-0.616304	0.000663158	...........
	180	45.25	-0.616302	-0.616305	0.000650958	...........
	181	45.5	-0.616303	-0.616302	0.000669525	...........
	182	45.75	-0.616304	-0.616302	0.000654525	...........
	183	46	-0.616304	-0.616304	0.000663825	...........
	184	46.25	-0.616303	-0.616305	0.000656858	...........
	185	46.5	-0.616303	-0.616305	0.000668925	...........
	186	46.75	-0.616304	-0.616305	0.000654925	...........
	187	47	-0.616304	-0.616302	0.000667491	...........
	188	47.25	-0.616304	-0.616304	0.000660925	...........
	189	47.5	-0.616304	-0.616303	0.000668691	...........
	190	47.75	-0.616304	-0.616308	0.000664991	...........
	191	48	-0.616304	-0.616301	0.000668058	...........
	192	48.25	-0.616304	-0.616306	0.000657392	...........
	193	48.5	-0.616304	-0.616307	0.000666558	...........
	194	48.75	-0.616305	-0.616302	0.000655158	...........
	195	49	-0.616305	-0.616303	0.000666258	...........
	196	49.25	-0.616305	-0.616306	0.000661825	...........
	197	49.5	-0.616304	-0.616309	0.000664158	...........
	198	49.75	-0.616305	-0.616305	0.000662791	...........
	199	50	-0.616306	-0.616306	0.000675091	...........
	200	50.25	-0.616306	-0.616313	0.000659425	...........
	201	50.5	-0.616307	-0.616312	0.000671225	...........
	202	50.75	-0.616308	-0.616306	0.000665125	...........
	203	51	-0.616309	-0.616309	0.000668258	...........
	204	51.25	-0.61631	-0.61631	0.000654925	...........
	205	51.5	-0.616309	-0.616301	0.000666391	...........
	206	51.75	-0.616308	-0.616305	0.000651825	...........
	207	52	-0.616307	-0.616304	0.000665358	...........
	208	52.25	-0.616306	-0.616307	0.000651625	...........
	209	52.5	-0.616305	-0.616311	0.000667825	...........
	210	52.75	-0.616306	-0.616306	0.000656858	...........
	211	53	-0.616307	-0.616304	0.000668125	...........
	212	53.25	-0.616307	-0.616313	0.000661292	...........
	213	53.5	-0.616307	-0.616306	0.000671291	...........
	214	53.75	-0.616308	-0.616307	0.000660158	...........
	215	54	-0.616308	-0.6163	0.000662425	...........
	216	54.25	-0.616307	-0.616306	0.000656292	...........
	217	54.5	-0.616306	-0.616305	0.000675258	...........
	218	54.75	-0.616305	-0.616311	0.000662425	...........
	219	55	-0.616305	-0.616308	0.000666191	...........
	220	55.25	-0.616307	-0.616309	0.000657425	...........
	221	55.5	-0.616308	-0.616312	0.000663591	...........
	222	55.75	-0.616309	-0.616305	0.000661458	...........
	223	56	-0.616309	-0.61631	0.000670758	...........
	224	56.25	-0.616309	-0.616315	0.000665025	...........
	225	56.5	-0.616309	-0.616314	0.000663391	...........
	226	56.75	-0.616311	-0.616312	0.000661592	...........
	227	57	-0.616312	-0.616308	0.000667558	...........
	228	57.25	-0.616312	-0.616313	0.000655025	...........
	229	57.5	-0.616312	-0.61631	0.000671258	...........
	230	57.75	-0.616311	-0.616309	0.000657192	...........
	231	58	-0.616311	-0.61631	0.000663358	...........
	232	58.25	-0.61631	-0.616305	0.000654658	...........
	233	58.5	-0.616309	-0.616309	0.000661092	...........
	234	58.75	-0.616309	-0.616308	0.000651625	...........
	235	59	-0.616308	-0.616316	0.000663158	...........
	236	59.25	-0.616309	-0.616312	0.000649625	...........
	237	59.5	-0.61631	-0.616306	0.000659825	...........
	238	59.75	-0.616311	-0.616312	0.000651758	...........
	239	60	-0.616311	-0.616312	0.000663358	...........
EOC	QUANT	-0.616311	Open Circuit (V)
PSTATMODEL	IQUANT	5	Pstat Model
PSTATSECTION	LABEL	REF3000-16131	Pstat Section
PSTATSERIALNO	LABEL	16131	Pstat Serial Number
CTRLMODE	IQUANT	1	Control Mode
IESTAB	IQUANT	0	I/E Stability
CASPEED	IQUANT	1	Control Amp Speed
CONVENTION	IQUANT	1	Current Convention
ICHRANGE	IQUANT	2	Ich Range
ICHRANGEMODE	TOGGLE	F	Ich Auto Range
ICHOFFSETENABLE	TOGGLE	T	Ich Offset Enable
ICHOFFSET	QUANT	0	Ich Offset (V)
ICHFILTER	IQUANT	3	Ich Filter
VCHRANGE	IQUANT	2	Vch Range
VCHRANGEMODE	TOGGLE	F	Vch Auto Range
VCHOFFSETENABLE	TOGGLE	T	Vch Offset Enable
VCHOFFSET	QUANT	0	Vch Offset (V)
VCHFILTER	IQUANT	3	Vch Filter
ACHRANGE	IQUANT	2	Ach Range
ACHOFFSETENABLE	TOGGLE	F	Ach Offset Enable
ACHOFFSET	QUANT	0	Ach Offset (V)
ACHFILTER	IQUANT	1	Ach Filter
IERANGELOWERLIMIT	IQUANT	2	I/E Range Lower Limit
IERANGEMODE	TOGGLE	F	I/E AutoRange
IERANGE	IQUANT	8	I/E Range
POSFEEDENABLE	TOGGLE	F	Positive Feedback IR Comp
POSFEEDRESISTANCE	QUANT	0	Positive Feedback Resistance (ohm)
ACHSELECT	IQUANT	0	Ach Select
CABLEID	IQUANT	13	Cable ID
DCCALDATE	LABEL	2024-01-01	DC Calibration Date
ACCALDATE	LABEL	2024-01-01	AC Calibration Date
THERMOSELECT	IQUANT	1	Thermo Select
FRAMEWORKVERSION	QUANT	6.33	Framework Version
INSTRUMENTVERSION	LABEL	3.5	Instrument Version
COMPLIANCEVOLTAGE	IQUANT	0	Compliance Voltage
ZCURVE	TABLE
	Pt	Time	Freq	Zreal	Zimag	Zsig	Zmod	Zphz	Idc	Vdc	IERange	-Zimag'	-ZimagD14	-ZimAbio
	#	s	Hz	ohm	ohm	V	ohm	°	A	V	#
	0	2	100078	10.8556	-0.4842	1	10.8664	-2.5539	-3.95216e-06	-0.617089	9	0.4842	0.486377	1.68175
	1	3	79453.1	10.8671	-0.596099	1	10.8834	-3.13973	-2.28853e-05	-0.615643	9	0.596099	0.603592	2.13013
	2	5	63140.6	10.8909	-0.718722	1	10.9146	-3.77563	1.11557e-05	-0.613506	9	0.718722	0.744566	1.7178
	3	6	50203.1	10.9424	-0.851849	1	10.9755	-4.45141	1.2137e-05	-0.616567	9	0.851849	0.903197	1.51657
	4	8	39890.6	10.9878	-1.02273	1	11.0353	-5.3177	1.5939e-05	-0.613914	9	1.02273	1.08546	1.39184
	5	9	31640.6	11.0589	-1.21569	1	11.1256	-6.27325	-1.42138e-05	-0.613756	9	1.21569	1.309	1.30579
	6	11	25171.9	11.158	-1.4456	1	11.2513	-7.38195	-8.26249e-06	-0.613448	9	1.4456	1.56784	1.31452
	7	12	20015.6	11.265	-1.72562	1	11.3964	-8.70907	-1.42389e-05	-0.613757	9	1.72562	1.87948	1.32862
	8	14	15890.6	11.3808	-2.0568	1	11.5651	-10.2443	-2.26758e-05	-0.614735	9	2.0568	2.25594	1.38453
	9	15	12609.4	11.5232	-2.45623	1	11.7821	-12.0328	-1.40255e-05	-0.613765	9	2.45623	2.70895	1.48436
	10	17	10078.1	11.6943	-2.93116	1	12.0561	-14.0712	-2.12446e-06	-0.613308	9	2.93116	3.24789	1.59076
	11	18	8015.62	11.897	-3.51636	1	12.4058	-16.466	-4.01498e-06	-0.617092	9	3.51636	3.89896	1.70028
	12	20	6328.12	12.158	-4.23072	1	12.8731	-19.1867	-2.19809e-06	-0.613298	9	4.23072	4.72434	1.87489
	13	21	5015.62	12.4773	-5.08042	1	13.4719	-22.1549	1.08112e-05	-0.613481	9	5.08042	5.70446	2.02129
	14	22	3984.38	12.8567	-6.08038	1	14.222	-25.3111	2.05929e-05	-0.615371	9	6.08038	6.87646	2.23977
	15	24	3170.96	13.3291	-7.2798	1	15.1875	-28.6415	-1.89844e-05	-0.614042	9	7.2798	8.26724	2.49586
	16	25	2527.57	13.9409	-8.69137	1	16.4283	-31.9413	-1.59174e-05	-0.616842	9	8.69137	9.91043	2.79133
	17	27	1976.1	14.7552	-10.481	1	18.0988	-35.3872	7.42194e-06	-0.616794	9	10.481	12.0307	3.13779
	18	28	1577.52	15.6904	-12.4431	1	20.0255	-38.4157	7.15319e-06	-0.616796	9	12.4431	14.338	3.49505
	19	30	1265.62	16.7907	-14.6474	1	22.2817	-41.0999	1.19524e-05	-0.616557	9	14.6474	16.976	3.95293
	20	31	998.264	18.2654	-17.3935	1	25.2222	-43.5993	-2.37143e-05	-0.615663	9	17.3935	20.2909	4.43898
	21	33	796.875	20.0105	-20.4751	1	28.6296	-45.6575	-8.56856e-06	-0.613451	9	20.4751	23.9442	4.99649
	22	34	627.79	22.2532	-24.1386	1	32.8311	-47.3273	4.58453e-06	-0.613306	9	24.1386	28.4553	5.65457
	23	36	505.515	24.6517	-27.9654	1	37.2796	-48.6036	-2.21269e-06	-0.613301	9	27.9654	33.1058	6.39452
	24	37	397.995	27.9292	-32.7426	1	43.0363	-49.536	-3.79725e-07	-0.615241	9	32.7426	39.0119	7.19251
	25	38	315.505	31.7121	-37.9903	1	49.4866	-50.1469	-4.98037e-07	-0.615247	9	37.9903	45.5292	8.03806
	26	40	252.404	36.0171	-43.6729	1	56.6088	-50.4875	-4.5964e-07	-0.615249	9	43.6729	52.5911	9.09053
	27	41	198.623	41.3992	-50.4549	1	65.2655	-50.6305	-4.34544e-07	-0.615253	9	50.4549	61.0835	10.1768
	28	43	158.362	47.4573	-57.6331	1	74.6577	-50.5306	-4.4467e-07	-0.615244	9	57.6331	69.94	11.4737
	29	44	125.558	54.5328	-65.735	1	85.4103	-50.3214	-4.37284e-09	-0.615052	8	65.735	80.0045	12.8616
	30	46	100.446	62.1476	-74.5445	1	97.0526	-50.1821	-4.62149e-08	-0.615062	8	74.5445	90.7064	14.4063
	31	47	79.0028	71.9938	-84.6637	1	111.135	-49.6238	-7.94636e-08	-0.615061	8	84.6637	102.965	16.1254
	32	49	63.3446	82.0633	-95.1751	1	125.669	-49.2309	-1.10047e-07	-0.615064	8	95.1751	115.308	18.0035
	33	50	50.2232	94.1817	-107.862	1	143.193	-48.8734	-1.13914e-07	-0.615062	8	107.862	129.194	20.2087
	34	52	38.4221	109.712	-123.255	1	165.011	-48.3272	4.24499e-08	-0.615059	8	123.255	146.46	22.9692
	35	53	31.25	123.272	-136.799	1	184.147	-47.9774	2.0745e-08	-0.615057	8	136.799	160.761	25.2419
	36	54	24.9335	139.932	-153.356	1	207.603	-47.6205	2.8784e-08	-0.615055	8	153.356	177.284	28.0875
	37	56	19.8623	158.507	-172.002	1	233.9	-47.3382	3.83373e-08	-0.61506	8	172.002	194.933	31.2106
	38	57	15.625	181.263	-193.906	1	265.435	-46.9302	-1.96475e-07	-0.615057	8	193.906	215.449	35.0487
	39	59	12.4008	206.021	-217.523	1	299.602	-46.5556	3.25178e-08	-0.61506	8	217.523	236.095	38.9811
	40	60	9.93114	233.136	-242.508	1	336.397	-46.1287	1.28243e-07	-0.615056	8	242.508	257.553	43.2649
	41	62	7.94491	263.582	-270.312	1	377.55	-45.7222	-5.57558e-08	-0.615056	8	270.312	280.18	47.8488
	42	63	6.31738	298.97	-301.905	1	424.888	-45.2799	-1.19902e-07	-0.615055	8	301.905	306.003	53.1273
	43	65	5.00801	339.981	-336.597	1	478.419	-44.7134	6.85344e-08	-0.615053	8	336.597	333.677	59.5004
	44	67	3.94571	388.094	-374.584	1	539.38	-43.9852	1.14893e-07	-0.615061	8	374.584	364.578	66.1602
	45	69	3.15869	438.724	-413.728	1	603.034	-43.3204	8.86003e-08	-0.615052	8	413.728	395.229	73.158
	46	72	2.50401	497.037	-456.622	1	674.944	-42.5733	-1.38702e-07	-0.615064	8	456.622	430.453	81.8273
	47	75	1.99808	559.572	-499.702	1	750.215	-41.7651	-9.74635e-08	-0.615062	8	499.702	465.551	90.9852
	48	78	1.58469	632.908	-548.096	1	837.247	-40.8924	1.25434e-07	-0.615061	7	548.096	504.541	99.8714
	49	82	1.26689	709.841	-594.631	1	925.992	-39.9527	5.77856e-08	-0.615044	7	594.631	542.986	111.232
	50	86	0.999041	798.71	-647.387	1	1028.13	-39.0262	-1.08405e-07	-0.615072	7	647.387	588.473	123.093
	51	90	0.792343	891.04	-702.107	1	1134.42	-38.2368	-1.59157e-07	-0.615388	7	702.107	633.511	135.646
	52	96	0.633446	986.521	-756.334	1	1243.09	-37.4762	-9.74446e-08	-0.615385	7	756.334	677.853	149.067
	53	104	0.504032	1091.12	-815.364	1	1362.12	-36.7697	-7.58601e-08	-0.615386	7	815.364	726.669	163.214
	54	113	0.400641	1203.49	-879.105	1	1490.38	-36.1467	-5.91233e-08	-0.615386	7	879.105	779.048	178.148
	55	124	0.316723	1326.22	-949.677	1	1631.18	-35.6055	-4.90202e-08	-0.615387	7	949.677	836.973	193.311
	56	138	0.252016	1453.54	-1024.32	1	1778.2	-35.1727	-3.76267e-08	-0.615389	7	1024.32	898.569	208.696
	57	155	0.200321	1590.16	-1107.03	1	1937.56	-34.8447	-2.81854e-08	-0.615385	7	1107.03	966.115	224.465
	58	177	0.158898	1737.56	-1199.05	1	2111.13	-34.6086	-2.3179e-08	-0.615388	7	1199.05	1042.24	240.181
	59	202	0.126008	1896.17	-1303.6	1	2301.05	-34.5081	-4.48538e-08	-0.615387	7	1303.6	1129.58	256.218
	60	232	0.10016	2066.11	-1422.41	1	2508.4	-34.5453	-8.68957e-08	-0.615382	7	1422.41	1229.09	273.647

## Sheet: A1D14
												Nyquist Plot: See A1D7
PSTAT	PSTAT	REF3000-16131	Potentiostat
VDC	POTEN	0	T	DC &Voltage (V)
FREQINIT	QUANT	100000	Initial Fre&q. (Hz)
FREQFINAL	QUANT	0.1	Final Fre&q. (Hz)
PTSPERDEC	QUANT	10	Points/&decade
VAC	QUANT	10	AC &Voltage (mV rms)
AREA	QUANT	1	&Area (cm^2)
CONDIT	TWOPARAM	F	15	0	Conditionin&g	Time(s)	E(V)
DELAY	TWOPARAM	T	600	0	Init. De&lay	Time(s)	Stab.(mV/s)
SPEED	SELECTOR	1	&Optimize for:
ZGUESS	QUANT	10000	E&stimated Z (ohms)
OCVCURVE	TABLE	2399
	Pt	T	Vf	Vm	Ach	Over
	#	s	V vs. Ref.	V	V	bits
	0	0.25	-0.532034	-0.532034	0.00112335	...........
	1	0.5	-0.532034	-0.532034	0.00111898	...........
	2	0.75	-0.532034	-0.532024	0.00111388	...........
	3	1	-0.532033	-0.532029	0.00112845	...........
	4	1.25	-0.532031	-0.532025	0.00111735	...........
	5	1.5	-0.532029	-0.532023	0.00111305	...........
	6	1.75	-0.532027	-0.532025	0.00112098	...........
	7	2	-0.532026	-0.532024	0.00111955	...........
	8	2.25	-0.532025	-0.532022	0.00111355	...........
	9	2.5	-0.532024	-0.532023	0.00112258	...........
	10	2.75	-0.532024	-0.532019	0.00111468	...........
	11	3	-0.532023	-0.532021	0.00111675	...........
	12	3.25	-0.532022	-0.532018	0.00111295	...........
	13	3.5	-0.532021	-0.532015	0.00110741	...........
	14	3.75	-0.532019	-0.532018	0.00111321	...........
	15	4	-0.532018	-0.532019	0.00111955	...........
	16	4.25	-0.532018	-0.532011	0.00110935	...........
	17	4.5	-0.532017	-0.532013	0.00111091	...........
	18	4.75	-0.532016	-0.532015	0.00111151	...........
	19	5	-0.532015	-0.532016	0.00111545	...........
	20	5.25	-0.532014	-0.532011	0.00111178	...........
	21	5.5	-0.532014	-0.532011	0.00111791	...........
	22	5.75	-0.532013	-0.532013	0.00111175	...........
	23	6	-0.532013	-0.532013	0.00111495	...........
	24	6.25	-0.532012	-0.532014	0.00111495	...........
	25	6.5	-0.532012	-0.532007	0.00111125	...........
	26	6.75	-0.532012	-0.532008	0.00112051	...........
	27	7	-0.532011	-0.532008	0.00111381	...........
	28	7.25	-0.53201	-0.532014	0.00112115	...........
	29	7.5	-0.532009	-0.532012	0.00111848	...........
	30	7.75	-0.53201	-0.532007	0.00111535	...........
	31	8	-0.53201	-0.531999	0.00111041	...........
	32	8.25	-0.532009	-0.532007	0.00112248	...........
	33	8.5	-0.532007	-0.532006	0.00111868	...........
	34	8.75	-0.532006	-0.532003	0.00112195	...........
	35	9	-0.532005	-0.532008	0.00112551	...........
	36	9.25	-0.532005	-0.532006	0.00112468	...........
	37	9.5	-0.532005	-0.532001	0.00111535	...........
	38	9.75	-0.532005	-0.532003	0.00111558	...........
	39	10	-0.532005	-0.532002	0.00111588	...........
	40	10.25	-0.532004	-0.532001	0.00111881	...........
	41	10.5	-0.532003	-0.531999	0.00111585	...........
	42	10.75	-0.532002	-0.531999	0.00111898	...........
	43	11	-0.532001	-0.532001	0.00112568	...........
	44	11.25	-0.532	-0.531999	0.00112051	...........
	45	11.5	-0.532	-0.531996	0.00111621	...........
	46	11.75	-0.531999	-0.531999	0.00112651	...........
	47	12	-0.531999	-0.531994	0.00112205	...........
	48	12.25	-0.531998	-0.531996	0.00112088	...........
	49	12.5	-0.531997	-0.531998	0.00112125	...........
	50	12.75	-0.531997	-0.531999	0.00113208	...........
	51	13	-0.531997	-0.531995	0.00111798	...........
	52	13.25	-0.531997	-0.531997	0.00111871	...........
	53	13.5	-0.531997	-0.531999	0.00111461	...........
	54	13.75	-0.531997	-0.531994	0.00112251	...........
	55	14	-0.531997	-0.531991	0.00111548	...........
	56	14.25	-0.531996	-0.531992	0.00111371	...........
	57	14.5	-0.531995	-0.531993	0.00111845	...........
	58	14.75	-0.531993	-0.531992	0.00111405	...........
	59	15	-0.531992	-0.531989	0.00111771	...........
	60	15.25	-0.531992	-0.531993	0.00111578	...........
	61	15.5	-0.531992	-0.531992	0.00111981	...........
	62	15.75	-0.531991	-0.531989	0.00110611	...........
	63	16	-0.531991	-0.531992	0.00112065	...........
	64	16.25	-0.531991	-0.531994	0.00112691	...........
	65	16.5	-0.531992	-0.53199	0.00110618	...........
	66	16.75	-0.531992	-0.531988	0.00111005	...........
	67	17	-0.531991	-0.531988	0.00111398	...........
	68	17.25	-0.531991	-0.53199	0.00111485	...........
	69	17.5	-0.53199	-0.531993	0.00111368	...........
	70	17.75	-0.531989	-0.531989	0.00112401	...........
	71	18	-0.53199	-0.53199	0.00111281	...........
	72	18.25	-0.53199	-0.531991	0.00111405	...........
	73	18.5	-0.53199	-0.531993	0.00111478	...........
	74	18.75	-0.531991	-0.531998	0.00112285	...........
	75	19	-0.531992	-0.531996	0.00111731	...........
	76	19.25	-0.531994	-0.53199	0.00111585	...........
	77	19.5	-0.531994	-0.531993	0.00111658	...........
	78	19.75	-0.531994	-0.531999	0.00111778	...........
	79	20	-0.531994	-0.531996	0.00111051	...........
	80	20.25	-0.531995	-0.531999	0.00111568	...........
	81	20.5	-0.531996	-0.532	0.00112271	...........
	82	20.75	-0.531997	-0.532	0.00112421	...........
	83	21	-0.531998	-0.532	0.00112061	...........
	84	21.25	-0.531999	-0.531998	0.00111998	...........
	85	21.5	-0.532	-0.531998	0.00111165	...........
	86	21.75	-0.531999	-0.531992	0.00110495	...........
	87	22	-0.531998	-0.532	0.00111375	...........
	88	22.25	-0.531997	-0.532	0.00112551	...........
	89	22.5	-0.531997	-0.532002	0.00111938	...........
	90	22.75	-0.531998	-0.531998	0.00110985	...........
	91	23	-0.531999	-0.532002	0.00112515	...........
	92	23.25	-0.532	-0.531999	0.00111851	...........
	93	23.5	-0.532	-0.532	0.00111568	...........
	94	23.75	-0.532	-0.531998	0.00110548	...........
	95	24	-0.532	-0.532005	0.00111798	...........
	96	24.25	-0.532	-0.532002	0.00110532	...........
	97	24.5	-0.532001	-0.532	0.00110551	...........
	98	24.75	-0.532002	-0.532004	0.00111838	...........
	99	25	-0.532002	-0.532002	0.00110758	...........
	100	25.25	-0.532002	-0.532006	0.00111095	...........
	101	25.5	-0.532003	-0.532002	0.00110871	...........
	102	25.75	-0.532003	-0.532008	0.00111471	...........
	103	26	-0.532004	-0.532012	0.00111471	...........
	104	26.25	-0.532005	-0.53201	0.00110958	...........
	105	26.5	-0.532007	-0.53201	0.00110888	...........
	106	26.75	-0.532009	-0.53201	0.00111421	...........
	107	27	-0.53201	-0.53201	0.00110971	...........
	108	27.25	-0.53201	-0.53201	0.00110985	...........
	109	27.5	-0.53201	-0.53201	0.00110825	...........
	110	27.75	-0.53201	-0.53201	0.00111185	...........
	111	28	-0.53201	-0.532008	0.00110731	...........
	112	28.25	-0.53201	-0.53201	0.00110715	...........
	113	28.5	-0.53201	-0.532014	0.00111635	...........
	114	28.75	-0.53201	-0.53201	0.00110918	...........
	115	29	-0.53201	-0.53201	0.00110432	...........
	116	29.25	-0.532011	-0.532012	0.00111838	...........
	117	29.5	-0.532011	-0.532014	0.00111675	...........
	118	29.75	-0.532011	-0.532014	0.00110795	...........
	119	30	-0.532012	-0.532014	0.00111615	...........
	120	30.25	-0.532013	-0.532012	0.00111238	...........
	121	30.5	-0.532013	-0.53201	0.00110725	...........
	122	30.75	-0.532013	-0.532017	0.00111791	...........
	123	31	-0.532013	-0.53202	0.00112435	...........
	124	31.25	-0.532014	-0.532017	0.00111791	...........
	125	31.5	-0.532015	-0.532012	0.00110775	...........
	126	31.75	-0.532016	-0.532018	0.00110501	...........
	127	32	-0.532016	-0.532021	0.00110861	...........
	128	32.25	-0.532017	-0.532019	0.00111268	...........
	129	32.5	-0.532018	-0.532022	0.00110621	...........
	130	32.75	-0.532019	-0.53202	0.00110498	...........
	131	33	-0.53202	-0.532024	0.00110791	...........
	132	33.25	-0.532021	-0.532021	0.00109835	...........
	133	33.5	-0.532021	-0.532024	0.00111041	...........
	134	33.75	-0.532022	-0.532024	0.00110452	...........
	135	34	-0.532022	-0.532019	0.00110585	...........
	136	34.25	-0.532023	-0.532022	0.00110975	...........
	137	34.5	-0.532023	-0.532023	0.00111648	...........
	138	34.75	-0.532022	-0.53203	0.00111198	...........
	139	35	-0.532023	-0.532026	0.00110032	...........
	140	35.25	-0.532025	-0.53203	0.00111045	...........
	141	35.5	-0.532026	-0.532028	0.00111491	...........
	142	35.75	-0.532027	-0.532025	0.00111008	...........
	143	36	-0.532028	-0.532027	0.00110751	...........
	144	36.25	-0.532028	-0.532032	0.00111165	...........
	145	36.5	-0.532028	-0.532034	0.00111798	...........
	146	36.75	-0.532029	-0.532029	0.00110661	...........
	147	37	-0.53203	-0.532034	0.00111368	...........
	148	37.25	-0.532031	-0.532035	0.00111988	...........
	149	37.5	-0.532032	-0.532038	0.00111348	...........
	150	37.75	-0.532033	-0.532034	0.00111295	...........
	151	38	-0.532035	-0.532042	0.00111135	...........
	152	38.25	-0.532036	-0.532042	0.00111055	...........
	153	38.5	-0.532038	-0.532043	0.00111405	...........
	154	38.75	-0.53204	-0.532044	0.00111521	...........
	155	39	-0.532041	-0.532046	0.00111288	...........
	156	39.25	-0.532043	-0.532045	0.00111168	...........
	157	39.5	-0.532044	-0.532044	0.00110385	...........
	158	39.75	-0.532045	-0.532049	0.00110931	...........
	159	40	-0.532045	-0.532053	0.00111331	...........
	160	40.25	-0.532047	-0.532046	0.00110078	...........
	161	40.5	-0.532048	-0.532046	0.00110788	...........
	162	40.75	-0.532048	-0.532049	0.00110918	...........
	163	41	-0.532048	-0.532045	0.00109562	...........
	164	41.25	-0.532048	-0.532048	0.00110065	...........
	165	41.5	-0.532047	-0.532054	0.00110735	...........
	166	41.75	-0.532048	-0.532052	0.00111008	...........
	167	42	-0.532049	-0.532055	0.00110512	...........
	168	42.25	-0.532051	-0.532053	0.00109742	...........
	169	42.5	-0.532053	-0.532057	0.00111091	...........
	170	42.75	-0.532054	-0.532057	0.00110395	...........
	171	43	-0.532055	-0.532058	0.00110188	...........
	172	43.25	-0.532056	-0.532061	0.00111128	...........
	173	43.5	-0.532057	-0.532062	0.00110778	...........
	174	43.75	-0.532058	-0.532056	0.00110345	...........
	175	44	-0.532059	-0.532058	0.00110185	...........
	176	44.25	-0.532059	-0.532066	0.00111528	...........
	177	44.5	-0.53206	-0.532062	0.00111248	...........
	178	44.75	-0.532061	-0.532067	0.00110555	...........
	179	45	-0.532062	-0.532065	0.00111855	...........
	180	45.25	-0.532064	-0.532069	0.00111718	...........
	181	45.5	-0.532065	-0.532067	0.00110092	...........
	182	45.75	-0.532066	-0.532069	0.00111405	...........
	183	46	-0.532067	-0.532074	0.00112281	...........
	184	46.25	-0.532068	-0.532065	0.00110325	...........
	185	46.5	-0.532069	-0.532067	0.00110652	...........
	186	46.75	-0.532069	-0.532078	0.00110815	...........
	187	47	-0.53207	-0.532075	0.00110938	...........
	188	47.25	-0.532071	-0.532072	0.00111145	...........
	189	47.5	-0.532073	-0.532078	0.00110871	...........
	190	47.75	-0.532074	-0.532078	0.00111578	...........
	191	48	-0.532075	-0.53208	0.00110938	...........
	192	48.25	-0.532077	-0.532081	0.00110108	...........
	193	48.5	-0.532078	-0.532087	0.00111288	...........
	194	48.75	-0.53208	-0.532083	0.00110898	...........
	195	49	-0.532082	-0.532086	0.00110652	...........
	196	49.25	-0.532084	-0.532088	0.00110965	...........
	197	49.5	-0.532085	-0.532089	0.00110735	...........
	198	49.75	-0.532086	-0.532094	0.00111185	...........
	199	50	-0.532088	-0.532091	0.00110345	...........
	200	50.25	-0.53209	-0.53209	0.00110848	...........
	201	50.5	-0.532091	-0.532092	0.00111155	...........
	202	50.75	-0.532091	-0.53209	0.00110585	...........
	203	51	-0.532091	-0.532089	0.00110661	...........
	204	51.25	-0.532091	-0.532096	0.00111275	...........
	205	51.5	-0.532091	-0.532095	0.00110435	...........
	206	51.75	-0.532092	-0.532097	0.00111088	...........
	207	52	-0.532094	-0.532102	0.00111661	...........
	208	52.25	-0.532096	-0.532104	0.00111415	...........
	209	52.5	-0.532098	-0.532103	0.00110675	...........
	210	52.75	-0.5321	-0.532102	0.00111195	...........
	211	53	-0.532102	-0.532104	0.00110788	...........
	212	53.25	-0.532103	-0.532104	0.00110705	...........
	213	53.5	-0.532104	-0.532109	0.00110378	...........
	214	53.75	-0.532104	-0.532107	0.00110565	...........
	215	54	-0.532105	-0.53211	0.00111561	...........
	216	54.25	-0.532107	-0.532104	0.00110038	...........
	217	54.5	-0.532107	-0.532113	0.00110645	...........
	218	54.75	-0.532108	-0.532117	0.00111261	...........
	219	55	-0.532109	-0.532113	0.00111031	...........
	220	55.25	-0.532111	-0.532114	0.00110725	...........
	221	55.5	-0.532113	-0.532117	0.00110435	...........
	222	55.75	-0.532114	-0.532118	0.00110911	...........
	223	56	-0.532115	-0.53212	0.00110685	...........
	224	56.25	-0.532117	-0.53212	0.00110025	...........
	225	56.5	-0.532118	-0.532122	0.00110855	...........
	226	56.75	-0.532119	-0.532124	0.00110561	...........
	227	57	-0.532121	-0.532122	0.00110121	...........
	228	57.25	-0.532122	-0.53213	0.00111178	...........
	229	57.5	-0.532123	-0.532128	0.00111111	...........
	230	57.75	-0.532125	-0.53213	0.00110452	...........
	231	58	-0.532127	-0.532131	0.00110458	...........
	232	58.25	-0.532129	-0.532132	0.00111108	...........
	233	58.5	-0.53213	-0.532131	0.00110645	...........
	234	58.75	-0.532131	-0.532133	0.00110381	...........
	235	59	-0.532132	-0.532138	0.00110695	...........
	236	59.25	-0.532133	-0.532139	0.00110621	...........
	237	59.5	-0.532134	-0.532138	0.00110292	...........
	238	59.75	-0.532136	-0.532144	0.00110588	...........
	239	60	-0.532138	-0.532142	0.00110655	...........
	240	60.25	-0.53214	-0.532147	0.00111155	...........
	241	60.5	-0.532142	-0.532146	0.00109998	...........
	242	60.75	-0.532143	-0.532145	0.00110641	...........
	243	61	-0.532145	-0.53215	0.00110401	...........
	244	61.25	-0.532146	-0.532148	0.00110312	...........
	245	61.5	-0.532147	-0.532149	0.00110701	...........
	246	61.75	-0.532148	-0.532158	0.00109981	...........
	247	62	-0.53215	-0.532157	0.00111085	...........
	248	62.25	-0.532152	-0.532153	0.00109972	...........
	249	62.5	-0.532154	-0.532157	0.00110198	...........
	250	62.75	-0.532155	-0.532157	0.00109955	...........
	251	63	-0.532156	-0.532162	0.00109728	...........
	252	63.25	-0.532157	-0.532162	0.00110081	...........
	253	63.5	-0.532158	-0.532167	0.00109775	...........
	254	63.75	-0.532161	-0.532169	0.00110315	...........
	255	64	-0.532163	-0.532167	0.00109232	...........
	256	64.25	-0.532165	-0.532168	0.00109162	...........
	257	64.5	-0.532167	-0.53217	0.00110228	...........
	258	64.75	-0.532168	-0.53217	0.00109671	...........
	259	65	-0.532169	-0.532173	0.00109928	...........
	260	65.25	-0.53217	-0.532179	0.00110555	...........
	261	65.5	-0.532171	-0.532178	0.00110328	...........
	262	65.75	-0.532174	-0.532178	0.00110168	...........
	263	66	-0.532176	-0.532183	0.00111115	...........
	264	66.25	-0.532178	-0.532185	0.00110941	...........
	265	66.5	-0.53218	-0.53218	0.00110081	...........
	266	66.75	-0.532181	-0.532182	0.00110101	...........
	267	67	-0.532182	-0.532185	0.00110255	...........
	268	67.25	-0.532183	-0.532191	0.00110748	...........
	269	67.5	-0.532184	-0.532192	0.00110938	...........
	270	67.75	-0.532186	-0.532189	0.00110481	...........
	271	68	-0.532188	-0.532197	0.00110475	...........
	272	68.25	-0.53219	-0.532194	0.00110332	...........
	273	68.5	-0.532192	-0.532199	0.00110841	...........
	274	68.75	-0.532194	-0.532205	0.00111188	...........
	275	69	-0.532196	-0.532201	0.00110691	...........
	276	69.25	-0.532199	-0.5322	0.00109895	...........
	277	69.5	-0.532201	-0.532207	0.00110448	...........
	278	69.75	-0.532202	-0.532212	0.00110938	...........
	279	70	-0.532204	-0.532209	0.00109915	...........
	280	70.25	-0.532206	-0.532206	0.00109571	...........
	281	70.5	-0.532208	-0.532217	0.00110918	...........
	282	70.75	-0.532209	-0.532218	0.00110931	...........
	283	71	-0.532211	-0.532217	0.00109588	...........
	284	71.25	-0.532213	-0.532217	0.00109488	...........
	285	71.5	-0.532216	-0.532221	0.00111111	...........
	286	71.75	-0.532217	-0.532221	0.00109992	...........
	287	72	-0.532218	-0.532219	0.00110332	...........
	288	72.25	-0.53222	-0.532224	0.00110835	...........
	289	72.5	-0.532221	-0.532232	0.00111188	...........
	290	72.75	-0.532222	-0.532227	0.00110218	...........
	291	73	-0.532225	-0.532225	0.00109742	...........
	292	73.25	-0.532227	-0.532237	0.00110661	...........
	293	73.5	-0.532228	-0.532233	0.00110412	...........
	294	73.75	-0.53223	-0.532237	0.00110238	...........
	295	74	-0.532232	-0.532235	0.00110141	...........
	296	74.25	-0.532234	-0.532235	0.00109981	...........
	297	74.5	-0.532235	-0.532239	0.00110648	...........
	298	74.75	-0.532236	-0.532238	0.00110132	...........
	299	75	-0.532237	-0.532247	0.00111171	...........
	300	75.25	-0.532238	-0.532243	0.00109622	...........
	301	75.5	-0.532241	-0.532247	0.00109265	...........
	302	75.75	-0.532243	-0.532247	0.00109671	...........
	303	76	-0.532245	-0.532255	0.00110032	...........
	304	76.25	-0.532247	-0.532254	0.00109448	...........
	305	76.5	-0.532249	-0.532256	0.00109742	...........
	306	76.75	-0.532252	-0.53226	0.00110678	...........
	307	77	-0.532254	-0.532262	0.00110298	...........
	308	77.25	-0.532257	-0.532262	0.00109582	...........
	309	77.5	-0.532259	-0.532266	0.00110945	...........
	310	77.75	-0.532261	-0.53227	0.00110641	...........
	311	78	-0.532263	-0.532268	0.00110055	...........
	312	78.25	-0.532266	-0.532271	0.00110275	...........
	313	78.5	-0.532268	-0.532273	0.00109928	...........
	314	78.75	-0.532269	-0.532274	0.00109945	...........
	315	79	-0.532271	-0.53228	0.00110298	...........
	316	79.25	-0.532273	-0.532282	0.00110671	...........
	317	79.5	-0.532275	-0.532283	0.00110178	...........
	318	79.75	-0.532278	-0.532281	0.00110231	...........
	319	80	-0.53228	-0.532279	0.00109568	...........
	320	80.25	-0.532281	-0.532286	0.00110298	...........
	321	80.5	-0.532282	-0.532288	0.00110341	...........
	322	80.75	-0.532283	-0.532293	0.00110831	...........
	323	81	-0.532285	-0.532296	0.00110255	...........
	324	81.25	-0.532289	-0.532297	0.00110471	...........
	325	81.5	-0.532292	-0.532297	0.00109775	...........
	326	81.75	-0.532295	-0.532301	0.00110785	...........
	327	82	-0.532297	-0.532305	0.00109842	...........
	328	82.25	-0.532299	-0.532304	0.00109905	...........
	329	82.5	-0.532301	-0.532299	0.00109352	...........
	330	82.75	-0.532302	-0.532311	0.00109935	...........
	331	83	-0.532303	-0.532311	0.00110121	...........
	332	83.25	-0.532305	-0.532312	0.00109852	...........
	333	83.5	-0.532308	-0.532316	0.00109608	...........
	334	83.75	-0.53231	-0.532326	0.00110795	...........
	335	84	-0.532314	-0.532319	0.00109748	...........
	336	84.25	-0.532317	-0.532319	0.00109628	...........
	337	84.5	-0.53232	-0.532323	0.00109425	...........
	338	84.75	-0.532321	-0.532328	0.00110148	...........
	339	85	-0.532322	-0.532323	0.00108858	...........
	340	85.25	-0.532323	-0.532333	0.00109738	...........
	341	85.5	-0.532325	-0.532335	0.00109751	...........
	342	85.75	-0.532328	-0.532331	0.00108815	...........
	343	86	-0.53233	-0.532335	0.00108922	...........
	344	86.25	-0.532332	-0.532337	0.00109268	...........
	345	86.5	-0.532334	-0.532342	0.00110498	...........
	346	86.75	-0.532336	-0.532345	0.00110491	...........
	347	87	-0.532338	-0.532343	0.00109488	...........
	348	87.25	-0.532341	-0.532352	0.00109925	...........
	349	87.5	-0.532343	-0.532346	0.00109035	...........
	350	87.75	-0.532346	-0.532355	0.00110095	...........
	351	88	-0.532348	-0.532357	0.00110181	...........
	352	88.25	-0.532351	-0.532357	0.00109848	...........
	353	88.5	-0.532353	-0.532359	0.00109615	...........
	354	88.75	-0.532355	-0.532363	0.00108552	...........
	355	89	-0.532358	-0.532367	0.00109495	...........
	356	89.25	-0.53236	-0.532368	0.00108768	...........
	357	89.5	-0.532363	-0.532368	0.00108485	...........
	358	89.75	-0.532365	-0.532375	0.00109502	...........
	359	90	-0.532367	-0.532371	0.00108888	...........
	360	90.25	-0.53237	-0.532377	0.00108515	...........
	361	90.5	-0.532372	-0.532375	0.00108282	...........
	362	90.75	-0.532374	-0.532383	0.00109542	...........
	363	91	-0.532376	-0.532384	0.00108792	...........
	364	91.25	-0.532378	-0.532385	0.00108478	...........
	365	91.5	-0.532381	-0.532385	0.00108225	...........
	366	91.75	-0.532383	-0.532393	0.00109288	...........
	367	92	-0.532385	-0.532393	0.00108612	...........
	368	92.25	-0.532388	-0.532395	0.00109118	...........
	369	92.5	-0.53239	-0.532401	0.00109671	...........
	370	92.75	-0.532393	-0.532407	0.00109395	...........
	371	93	-0.532397	-0.532404	0.00108958	...........
	372	93.25	-0.532401	-0.532417	0.00109565	...........
	373	93.5	-0.532404	-0.53241	0.00109972	...........
	374	93.75	-0.532408	-0.53241	0.00108802	...........
	375	94	-0.53241	-0.532414	0.00108958	...........
	376	94.25	-0.532412	-0.532422	0.00109658	...........
	377	94.5	-0.532413	-0.532418	0.00109045	...........
	378	94.75	-0.532415	-0.532425	0.00109165	...........
	379	95	-0.532418	-0.532425	0.00109638	...........
	380	95.25	-0.53242	-0.532427	0.00109638	...........
	381	95.5	-0.532423	-0.532425	0.00109002	...........
	382	95.75	-0.532425	-0.532432	0.00109462	...........
	383	96	-0.532426	-0.532435	0.00109668	...........
	384	96.25	-0.532428	-0.532436	0.00109335	...........
	385	96.5	-0.532431	-0.532442	0.00109631	...........
	386	96.75	-0.532434	-0.532445	0.00109785	...........
	387	97	-0.532437	-0.532446	0.00109845	...........
	388	97.25	-0.532441	-0.532447	0.00109225	...........
	389	97.5	-0.532444	-0.532454	0.00109878	...........
	390	97.75	-0.532446	-0.532453	0.00109338	...........
	391	98	-0.532449	-0.532453	0.00108598	...........
	392	98.25	-0.532451	-0.532457	0.00108608	...........
	393	98.5	-0.532453	-0.53246	0.00109032	...........
	394	98.75	-0.532455	-0.532464	0.00109162	...........
	395	99	-0.532457	-0.532462	0.00108295	...........
	396	99.25	-0.53246	-0.532466	0.00108678	...........
	397	99.5	-0.532462	-0.532465	0.00109128	...........
	398	99.75	-0.532463	-0.532472	0.00109975	...........
	399	100	-0.532465	-0.532471	0.00108595	...........
	400	100.25	-0.532467	-0.53248	0.00109965	...........
	401	100.5	-0.53247	-0.53248	0.00109518	...........
	402	100.75	-0.532474	-0.532481	0.00109218	...........
	403	101	-0.532477	-0.532484	0.00108955	...........
	404	101.25	-0.532479	-0.532486	0.00109198	...........
	405	101.5	-0.532482	-0.532486	0.00108508	...........
	406	101.75	-0.532484	-0.532489	0.00108572	...........
	407	102	-0.532485	-0.532492	0.00108778	...........
	408	102.25	-0.532487	-0.532498	0.00109122	...........
	409	102.5	-0.53249	-0.532495	0.00108788	...........
	410	102.75	-0.532492	-0.532502	0.00109112	...........
	411	103	-0.532495	-0.532508	0.00109362	...........
	412	103.25	-0.532498	-0.532506	0.00108878	...........
	413	103.5	-0.532501	-0.532506	0.00108088	...........
	414	103.75	-0.532504	-0.532507	0.00108985	...........
	415	104	-0.532506	-0.532515	0.00110085	...........
	416	104.25	-0.532508	-0.532515	0.00108768	...........
	417	104.5	-0.53251	-0.532517	0.00109028	...........
	418	104.75	-0.532512	-0.532522	0.00109515	...........
	419	105	-0.532515	-0.532525	0.00109322	...........
	420	105.25	-0.532518	-0.532526	0.00109498	...........
	421	105.5	-0.532521	-0.532531	0.00109592	...........
	422	105.75	-0.532524	-0.53253	0.00109978	...........
	423	106	-0.532527	-0.532536	0.00109018	...........
	424	106.25	-0.532529	-0.532533	0.00108392	...........
	425	106.5	-0.532531	-0.532541	0.00110152	...........
	426	106.75	-0.532534	-0.532541	0.00109915	...........
	427	107	-0.532536	-0.532543	0.00109535	...........
	428	107.25	-0.532538	-0.532548	0.00110052	...........
	429	107.5	-0.532541	-0.532546	0.00109708	...........
	430	107.75	-0.532543	-0.532549	0.00109505	...........
	431	108	-0.532545	-0.532554	0.00108675	...........
	432	108.25	-0.532548	-0.532557	0.00109058	...........
	433	108.5	-0.53255	-0.532559	0.00109975	...........
	434	108.75	-0.532553	-0.532558	0.00108898	...........
	435	109	-0.532556	-0.532564	0.00108825	...........
	436	109.25	-0.532558	-0.532566	0.00108772	...........
	437	109.5	-0.53256	-0.532565	0.00109431	...........
	438	109.75	-0.532562	-0.53257	0.00109022	...........
	439	110	-0.532565	-0.532573	0.00109132	...........
	440	110.25	-0.532567	-0.532576	0.00108622	...........
	441	110.5	-0.53257	-0.53258	0.00108722	...........
	442	110.75	-0.532573	-0.532582	0.00108855	...........
	443	111	-0.532576	-0.532588	0.00109571	...........
	444	111.25	-0.532579	-0.532584	0.00108375	...........
	445	111.5	-0.532582	-0.532588	0.00108748	...........
	446	111.75	-0.532585	-0.532592	0.00109415	...........
	447	112	-0.532587	-0.532592	0.00109005	...........
	448	112.25	-0.532589	-0.532596	0.00107948	...........
	449	112.5	-0.532591	-0.532601	0.00108568	...........
	450	112.75	-0.532593	-0.532602	0.00108778	...........
	451	113	-0.532596	-0.532603	0.00108578	...........
	452	113.25	-0.532599	-0.532603	0.00108328	...........
	453	113.5	-0.532601	-0.532608	0.00108562	...........
	454	113.75	-0.532603	-0.532612	0.00108718	...........
	455	114	-0.532605	-0.532609	0.00108512	...........
	456	114.25	-0.532607	-0.532609	0.00108965	...........
	457	114.5	-0.532609	-0.532619	0.00109435	...........
	458	114.75	-0.532611	-0.532618	0.00108508	...........
	459	115	-0.532613	-0.532616	0.00107738	...........
	460	115.25	-0.532615	-0.532622	0.00108748	...........
	461	115.5	-0.532617	-0.532631	0.00109705	...........
	462	115.75	-0.532619	-0.532628	0.00108415	...........
	463	116	-0.532623	-0.532628	0.00109472	...........
	464	116.25	-0.532626	-0.532634	0.00109738	...........
	465	116.5	-0.532628	-0.53263	0.00108248	...........
	466	116.75	-0.53263	-0.532639	0.00109098	...........
	467	117	-0.532632	-0.532645	0.00110198	...........
	468	117.25	-0.532634	-0.532645	0.00109422	...........
	469	117.5	-0.532638	-0.532644	0.00108992	...........
	470	117.75	-0.532641	-0.532647	0.00108998	...........
	471	118	-0.532644	-0.532652	0.00109615	...........
	472	118.25	-0.532646	-0.532652	0.00108832	...........
	473	118.5	-0.532648	-0.532652	0.00109431	...........
	474	118.75	-0.53265	-0.532656	0.00108748	...........
	475	119	-0.532652	-0.532662	0.00109148	...........
	476	119.25	-0.532654	-0.532658	0.00108628	...........
	477	119.5	-0.532656	-0.532662	0.00108315	...........
	478	119.75	-0.532658	-0.532666	0.00109285	...........
	479	120	-0.53266	-0.532668	0.00108908	...........
	480	120.25	-0.532663	-0.53267	0.00108485	...........
	481	120.5	-0.532665	-0.532674	0.00109575	...........
	482	120.75	-0.532668	-0.532673	0.00109222	...........
	483	121	-0.53267	-0.532676	0.00108525	...........
	484	121.25	-0.532672	-0.532676	0.00108092	...........
	485	121.5	-0.532674	-0.532682	0.00108205	...........
	486	121.75	-0.532676	-0.532684	0.00107785	...........
	487	122	-0.532678	-0.532688	0.00107922	...........
	488	122.25	-0.532681	-0.532694	0.00108395	...........
	489	122.5	-0.532684	-0.532696	0.00108662	...........
	490	122.75	-0.532688	-0.532695	0.00108638	...........
	491	123	-0.532691	-0.532697	0.00108828	...........
	492	123.25	-0.532694	-0.532701	0.00109132	...........
	493	123.5	-0.532696	-0.532702	0.00109465	...........
	494	123.75	-0.532698	-0.532706	0.00108488	...........
	495	124	-0.5327	-0.532713	0.00108938	...........
	496	124.25	-0.532703	-0.532708	0.00108578	...........
	497	124.5	-0.532706	-0.532714	0.00108452	...........
	498	124.75	-0.532709	-0.532717	0.00108512	...........
	499	125	-0.532711	-0.532719	0.00108838	...........
	500	125.25	-0.532713	-0.532717	0.00107865	...........
	501	125.5	-0.532715	-0.532718	0.00108368	...........
	502	125.75	-0.532717	-0.532719	0.00108495	...........
	503	126	-0.532718	-0.532727	0.00108472	...........
	504	126.25	-0.532719	-0.532727	0.00108292	...........
	505	126.5	-0.532721	-0.532733	0.00108265	...........
	506	126.75	-0.532724	-0.532738	0.00108982	...........
	507	127	-0.532728	-0.532736	0.00108212	...........
	508	127.25	-0.532732	-0.532736	0.00107712	...........
	509	127.5	-0.532735	-0.532744	0.00108435	...........
	510	127.75	-0.532737	-0.532746	0.00109132	...........
	511	128	-0.532739	-0.532747	0.00108232	...........
	512	128.25	-0.532742	-0.532744	0.00108055	...........
	513	128.5	-0.532744	-0.532748	0.00106925	...........
	514	128.75	-0.532745	-0.53275	0.00108462	...........
	515	129	-0.532746	-0.532752	0.00108598	...........
	516	129.25	-0.532748	-0.532757	0.00108898	...........
	517	129.5	-0.53275	-0.532761	0.00109092	...........
	518	129.75	-0.532753	-0.532757	0.00108358	...........
	519	130	-0.532755	-0.532757	0.00108092	...........
	520	130.25	-0.532757	-0.532767	0.00109092	...........
	521	130.5	-0.532759	-0.53277	0.00108525	...........
	522	130.75	-0.532761	-0.532768	0.00108165	...........
	523	131	-0.532765	-0.532775	0.00108822	...........
	524	131.25	-0.532768	-0.532777	0.00108125	...........
	525	131.5	-0.532771	-0.532775	0.00107968	...........
	526	131.75	-0.532773	-0.532777	0.00107652	...........
	527	132	-0.532775	-0.532784	0.00109558	...........
	528	132.25	-0.532777	-0.532783	0.00109195	...........
	529	132.5	-0.532779	-0.532787	0.00108082	...........
	530	132.75	-0.532781	-0.532792	0.00108855	...........
	531	133	-0.532784	-0.532793	0.00109788	...........
	532	133.25	-0.532787	-0.532792	0.00109208	...........
	533	133.5	-0.53279	-0.53279	0.00108445	...........
	534	133.75	-0.532791	-0.532796	0.00108738	...........
	535	134	-0.532792	-0.532799	0.00108422	...........
	536	134.25	-0.532794	-0.532805	0.00108258	...........
	537	134.5	-0.532796	-0.532806	0.00109038	...........
	538	134.75	-0.532799	-0.532813	0.00108955	...........
	539	135	-0.532803	-0.532806	0.00108172	...........
	540	135.25	-0.532806	-0.532809	0.00108288	...........
	541	135.5	-0.532808	-0.532817	0.00108972	...........
	542	135.75	-0.53281	-0.532822	0.00108675	...........
	543	136	-0.532812	-0.532815	0.00108598	...........
	544	136.25	-0.532815	-0.532822	0.00108248	...........
	545	136.5	-0.532817	-0.532822	0.00108502	...........
	546	136.75	-0.532819	-0.532825	0.00107625	...........
	547	137	-0.532821	-0.532826	0.00108142	...........
	548	137.25	-0.532823	-0.532829	0.00109112	...........
	549	137.5	-0.532824	-0.532829	0.00108545	...........
	550	137.75	-0.532826	-0.532833	0.00108752	...........
	551	138	-0.532828	-0.532836	0.00109448	...........
	552	138.25	-0.53283	-0.532837	0.00108862	...........
	553	138.5	-0.532833	-0.532838	0.00108518	...........
	554	138.75	-0.532835	-0.532842	0.00108802	...........
	555	139	-0.532837	-0.532844	0.00108668	...........
	556	139.25	-0.532839	-0.532843	0.00108348	...........
	557	139.5	-0.532841	-0.532847	0.00108892	...........
	558	139.75	-0.532843	-0.532849	0.00109125	...........
	559	140	-0.532845	-0.53285	0.00108782	...........
	560	140.25	-0.532846	-0.532853	0.00108685	...........
	561	140.5	-0.532849	-0.532859	0.00108392	...........
	562	140.75	-0.532851	-0.532858	0.00107868	...........
	563	141	-0.532854	-0.53286	0.00108082	...........
	564	141.25	-0.532856	-0.532859	0.00108072	...........
	565	141.5	-0.532858	-0.532865	0.00107628	...........
	566	141.75	-0.53286	-0.532866	0.00108035	...........
	567	142	-0.532861	-0.532866	0.00107905	...........
	568	142.25	-0.532863	-0.532871	0.00107895	...........
	569	142.5	-0.532866	-0.532879	0.00108018	...........
	570	142.75	-0.532868	-0.532877	0.00108282	...........
	571	143	-0.532872	-0.532881	0.00108202	...........
	572	143.25	-0.532875	-0.532883	0.00108175	...........
	573	143.5	-0.532878	-0.532888	0.00108472	...........
	574	143.75	-0.532881	-0.532884	0.00108392	...........
	575	144	-0.532883	-0.532885	0.00107892	...........
	576	144.25	-0.532885	-0.532887	0.00108172	...........
	577	144.5	-0.532886	-0.532888	0.00108642	...........
	578	144.75	-0.532886	-0.532891	0.00107865	...........
	579	145	-0.532887	-0.532893	0.00107868	...........
	580	145.25	-0.532889	-0.532897	0.00108538	...........
	581	145.5	-0.532891	-0.532898	0.00107962	...........
	582	145.75	-0.532893	-0.532901	0.00107275	...........
	583	146	-0.532896	-0.532908	0.00108408	...........
	584	146.25	-0.532899	-0.532906	0.00107995	...........
	585	146.5	-0.532902	-0.532903	0.00107788	...........
	586	146.75	-0.532904	-0.532912	0.00108528	...........
	587	147	-0.532906	-0.532912	0.00108542	...........
	588	147.25	-0.532907	-0.532913	0.00107925	...........
	589	147.5	-0.53291	-0.532915	0.00108128	...........
	590	147.75	-0.532912	-0.53292	0.00108552	...........
	591	148	-0.532914	-0.532917	0.00107942	...........
	592	148.25	-0.532915	-0.532919	0.00107745	...........
	593	148.5	-0.532917	-0.532925	0.00108892	...........
	594	148.75	-0.532919	-0.53293	0.00108605	...........
	595	149	-0.532921	-0.532923	0.00108265	...........
	596	149.25	-0.532924	-0.532926	0.00108265	...........
	597	149.5	-0.532925	-0.532932	0.00108505	...........
	598	149.75	-0.532927	-0.532933	0.00108442	...........
	599	150	-0.532928	-0.532933	0.00107535	...........
	600	150.25	-0.53293	-0.532934	0.00107775	...........
	601	150.5	-0.532932	-0.532941	0.00107922	...........
	602	150.75	-0.532934	-0.532943	0.00107658	...........
	603	151	-0.532936	-0.532941	0.00107502	...........
	604	151.25	-0.532939	-0.532947	0.00107175	...........
	605	151.5	-0.532941	-0.532949	0.00108182	...........
	606	151.75	-0.532943	-0.532949	0.00108578	...........
	607	152	-0.532946	-0.532954	0.00108072	...........
	608	152.25	-0.532948	-0.532955	0.00108045	...........
	609	152.5	-0.532951	-0.532956	0.00107018	...........
	610	152.75	-0.532953	-0.532958	0.00107985	...........
	611	153	-0.532955	-0.532963	0.00108472	...........
	612	153.25	-0.532957	-0.532961	0.00108438	...........
	613	153.5	-0.532959	-0.532965	0.00107558	...........
	614	153.75	-0.532961	-0.532967	0.00108008	...........
	615	154	-0.532963	-0.532968	0.00108315	...........
	616	154.25	-0.532964	-0.532967	0.00107298	...........
	617	154.5	-0.532966	-0.53297	0.00107365	...........
	618	154.75	-0.532967	-0.532977	0.00108192	...........
	619	155	-0.532969	-0.53298	0.00108178	...........
	620	155.25	-0.532972	-0.532979	0.00108055	...........
	621	155.5	-0.532975	-0.532983	0.00108602	...........
	622	155.75	-0.532978	-0.532985	0.00108915	...........
	623	156	-0.53298	-0.532985	0.00107685	...........
	624	156.25	-0.532982	-0.532988	0.00107828	...........
	625	156.5	-0.532984	-0.532991	0.00108742	...........
	626	156.75	-0.532986	-0.532989	0.00107558	...........
	627	157	-0.532988	-0.532994	0.00107232	...........
	628	157.25	-0.532989	-0.532997	0.00107982	...........
	629	157.5	-0.532991	-0.532998	0.00107935	...........
	630	157.75	-0.532994	-0.532999	0.00107585	...........
	631	158	-0.532996	-0.533001	0.00107772	...........
	632	158.25	-0.532998	-0.533008	0.00108598	...........
	633	158.5	-0.533	-0.533013	0.00109055	...........
	634	158.75	-0.533003	-0.533006	0.00107905	...........
	635	159	-0.533006	-0.533012	0.00107965	...........
	636	159.25	-0.533009	-0.533014	0.00108702	...........
	637	159.5	-0.53301	-0.53301	0.00107772	...........
	638	159.75	-0.533011	-0.533017	0.00108162	...........
	639	160	-0.533012	-0.533022	0.00108875	...........
	640	160.25	-0.533014	-0.533023	0.00108755	...........
	641	160.5	-0.533017	-0.533021	0.00108238	...........
	642	160.75	-0.533019	-0.533029	0.00108158	...........
	643	161	-0.533022	-0.533028	0.00109065	...........
	644	161.25	-0.533024	-0.533029	0.00108358	...........
	645	161.5	-0.533026	-0.533031	0.00107672	...........
	646	161.75	-0.533028	-0.533036	0.00109098	...........
	647	162	-0.53303	-0.53304	0.00108638	...........
	648	162.25	-0.533032	-0.533036	0.00107912	...........
	649	162.5	-0.533035	-0.533036	0.00107315	...........
	650	162.75	-0.533036	-0.533041	0.00108308	...........
	651	163	-0.533037	-0.533045	0.00107255	...........
	652	163.25	-0.533039	-0.533049	0.00107038	...........
	653	163.5	-0.533041	-0.53305	0.00107982	...........
	654	163.75	-0.533044	-0.533048	0.00107292	...........
	655	164	-0.533047	-0.53305	0.00107242	...........
	656	164.25	-0.533048	-0.533051	0.00107415	...........
	657	164.5	-0.533049	-0.533055	0.00108112	...........
	658	164.75	-0.53305	-0.533055	0.00108012	...........
	659	165	-0.533052	-0.533059	0.00107758	...........
	660	165.25	-0.533054	-0.533065	0.00107428	...........
	661	165.5	-0.533056	-0.53307	0.00108632	...........
	662	165.75	-0.53306	-0.533068	0.00107715	...........
	663	166	-0.533064	-0.533069	0.00107952	...........
	664	166.25	-0.533067	-0.533072	0.00108512	...........
	665	166.5	-0.533069	-0.533074	0.00108062	...........
	666	166.75	-0.53307	-0.533074	0.00107578	...........
	667	167	-0.533072	-0.533082	0.00107608	...........
	668	167.25	-0.533074	-0.533082	0.00108368	...........
	669	167.5	-0.533077	-0.53308	0.00107402	...........
	670	167.75	-0.533079	-0.533085	0.00107565	...........
	671	168	-0.533081	-0.533088	0.00108075	...........
	672	168.25	-0.533083	-0.533085	0.00107885	...........
	673	168.5	-0.533085	-0.533093	0.00107555	...........
	674	168.75	-0.533087	-0.533096	0.00107875	...........
	675	169	-0.533089	-0.533096	0.00107908	...........
	676	169.25	-0.533092	-0.533098	0.00108685	...........
	677	169.5	-0.533094	-0.533101	0.00107252	...........
	678	169.75	-0.533096	-0.5331	0.00107535	...........
	679	170	-0.533098	-0.533108	0.00107868	...........
	680	170.25	-0.5331	-0.533104	0.00107452	...........
	681	170.5	-0.533103	-0.533112	0.00107542	...........
	682	170.75	-0.533105	-0.533113	0.00107868	...........
	683	171	-0.533107	-0.533116	0.00107772	...........
	684	171.25	-0.53311	-0.533115	0.00107882	...........
	685	171.5	-0.533113	-0.533124	0.00108922	...........
	686	171.75	-0.533115	-0.533119	0.00108752	...........
	687	172	-0.533117	-0.533123	0.00107258	...........
	688	172.25	-0.53312	-0.53313	0.00107812	...........
	689	172.5	-0.533122	-0.533135	0.00108142	...........
	690	172.75	-0.533125	-0.533131	0.00107098	...........
	691	173	-0.533128	-0.533135	0.00106432	...........
	692	173.25	-0.533131	-0.533143	0.00108255	...........
	693	173.5	-0.533134	-0.533139	0.00107852	...........
	694	173.75	-0.533137	-0.533147	0.00107508	...........
	695	174	-0.533139	-0.533149	0.00107088	...........
	696	174.25	-0.533142	-0.533145	0.00107252	...........
	697	174.5	-0.533145	-0.533153	0.00107185	...........
	698	174.75	-0.533147	-0.53315	0.00107365	...........
	699	175	-0.533149	-0.533153	0.00107225	...........
	700	175.25	-0.53315	-0.533157	0.00107398	...........
	701	175.5	-0.533152	-0.533161	0.00107962	...........
	702	175.75	-0.533154	-0.533161	0.00107752	...........
	703	176	-0.533157	-0.533165	0.00107365	...........
	704	176.25	-0.533159	-0.533168	0.00107352	...........
	705	176.5	-0.533162	-0.533173	0.00107578	...........
	706	176.75	-0.533165	-0.533178	0.00107662	...........
	707	177	-0.533169	-0.533183	0.00107695	...........
	708	177.25	-0.533173	-0.533181	0.00107745	...........
	709	177.5	-0.533177	-0.533184	0.00107605	...........
	710	177.75	-0.53318	-0.533188	0.00107928	...........
	711	178	-0.533182	-0.533184	0.00107055	...........
	712	178.25	-0.533184	-0.533185	0.00107582	...........
	713	178.5	-0.533185	-0.533197	0.00108408	...........
	714	178.75	-0.533187	-0.533194	0.00107265	...........
	715	179	-0.533189	-0.533196	0.00107402	...........
	716	179.25	-0.533192	-0.533197	0.00107275	...........
	717	179.5	-0.533194	-0.533206	0.00108008	...........
	718	179.75	-0.533197	-0.533206	0.00107402	...........
	719	180	-0.5332	-0.53321	0.00106882	...........
	720	180.25	-0.533203	-0.533213	0.00108538	...........
	721	180.5	-0.533207	-0.533213	0.00107658	...........
	722	180.75	-0.533209	-0.533215	0.00106992	...........
	723	181	-0.533212	-0.53322	0.00107768	...........
	724	181.25	-0.533214	-0.533222	0.00107318	...........
	725	181.5	-0.533216	-0.53322	0.00106818	...........
	726	181.75	-0.533218	-0.533225	0.00107528	...........
	727	182	-0.53322	-0.53323	0.00107398	...........
	728	182.25	-0.533223	-0.533229	0.00107885	...........
	729	182.5	-0.533225	-0.533232	0.00107588	...........
	730	182.75	-0.533228	-0.533234	0.00107432	...........
	731	183	-0.53323	-0.533237	0.00108215	...........
	732	183.25	-0.533232	-0.533238	0.00107952	...........
	733	183.5	-0.533234	-0.533235	0.00107552	...........
	734	183.75	-0.533236	-0.533236	0.00106718	...........
	735	184	-0.533236	-0.533239	0.00107902	...........
	736	184.25	-0.533237	-0.533242	0.00107355	...........
	737	184.5	-0.533238	-0.533247	0.00107392	...........
	738	184.75	-0.53324	-0.53325	0.00107835	...........
	739	185	-0.533242	-0.533251	0.00107205	...........
	740	185.25	-0.533246	-0.533252	0.00106622	...........
	741	185.5	-0.533249	-0.533261	0.00107718	...........
	742	185.75	-0.533251	-0.533261	0.00108165	...........
	743	186	-0.533254	-0.533262	0.00107192	...........
	744	186.25	-0.533257	-0.533262	0.00106355	...........
	745	186.5	-0.53326	-0.533266	0.00107525	...........
	746	186.75	-0.533262	-0.533268	0.00106542	...........
	747	187	-0.533264	-0.533276	0.00106312	...........
	748	187.25	-0.533266	-0.533278	0.00107092	...........
	749	187.5	-0.53327	-0.533283	0.00108105	...........
	750	187.75	-0.533274	-0.533277	0.00106198	...........
	751	188	-0.533277	-0.533285	0.00107492	...........
	752	188.25	-0.533279	-0.533286	0.00107538	...........
	753	188.5	-0.533281	-0.533287	0.00107085	...........
	754	188.75	-0.533283	-0.533287	0.00105948	...........
	755	189	-0.533285	-0.533293	0.00106275	...........
	756	189.25	-0.533287	-0.533298	0.00107052	...........
	757	189.5	-0.533289	-0.533296	0.00105965	...........
	758	189.75	-0.533292	-0.533296	0.00106372	...........
	759	190	-0.533294	-0.5333	0.00106812	...........
	760	190.25	-0.533296	-0.533305	0.00106495	...........
	761	190.5	-0.533298	-0.533305	0.00107145	...........
	762	190.75	-0.5333	-0.533315	0.00107352	...........
	763	191	-0.533304	-0.533315	0.00106872	...........
	764	191.25	-0.533307	-0.533312	0.00106602	...........
	765	191.5	-0.533311	-0.533317	0.00107275	...........
	766	191.75	-0.533313	-0.533318	0.00107628	...........
	767	192	-0.533315	-0.533322	0.00106852	...........
	768	192.25	-0.533316	-0.533321	0.00106795	...........
	769	192.5	-0.533318	-0.533326	0.00107542	...........
	770	192.75	-0.533321	-0.533329	0.00108045	...........
	771	193	-0.533323	-0.533329	0.00107585	...........
	772	193.25	-0.533325	-0.533331	0.00107698	...........
	773	193.5	-0.533328	-0.53333	0.00107715	...........
	774	193.75	-0.533329	-0.533335	0.00107448	...........
	775	194	-0.533331	-0.533333	0.00106755	...........
	776	194.25	-0.533332	-0.533337	0.00107458	...........
	777	194.5	-0.533333	-0.533343	0.00107892	...........
	778	194.75	-0.533335	-0.533342	0.00107682	...........
	779	195	-0.533337	-0.533345	0.00107442	...........
	780	195.25	-0.53334	-0.533348	0.00107755	...........
	781	195.5	-0.533343	-0.533352	0.00108072	...........
	782	195.75	-0.533345	-0.533352	0.00106898	...........
	783	196	-0.533348	-0.533356	0.00108275	...........
	784	196.25	-0.53335	-0.533357	0.00108548	...........
	785	196.5	-0.533353	-0.533354	0.00107058	...........
	786	196.75	-0.533354	-0.53336	0.00108112	...........
	787	197	-0.533356	-0.533362	0.00107818	...........
	788	197.25	-0.533357	-0.533364	0.00106785	...........
	789	197.5	-0.53336	-0.53337	0.00107515	...........
	790	197.75	-0.533362	-0.533371	0.00108385	...........
	791	198	-0.533365	-0.533374	0.00107935	...........
	792	198.25	-0.533368	-0.533373	0.00106952	...........
	793	198.5	-0.53337	-0.533374	0.00106418	...........
	794	198.75	-0.533372	-0.533378	0.00107665	...........
	795	199	-0.533374	-0.53338	0.00107735	...........
	796	199.25	-0.533376	-0.533385	0.00107702	...........
	797	199.5	-0.533378	-0.533386	0.00107945	...........
	798	199.75	-0.53338	-0.533389	0.00108508	...........
	799	200	-0.533383	-0.533387	0.00106358	...........
	800	200.25	-0.533385	-0.533389	0.00106355	...........
	801	200.5	-0.533387	-0.533393	0.00107162	...........
	802	200.75	-0.533388	-0.53339	0.00106912	...........
	803	201	-0.53339	-0.533397	0.00106705	...........
	804	201.25	-0.533391	-0.533399	0.00107288	...........
	805	201.5	-0.533393	-0.533401	0.00107602	...........
	806	201.75	-0.533396	-0.533398	0.00107585	...........
	807	202	-0.533398	-0.533403	0.00107142	...........
	808	202.25	-0.533399	-0.533406	0.00107658	...........
	809	202.5	-0.533401	-0.533411	0.00107365	...........
	810	202.75	-0.533403	-0.533409	0.00106555	...........
	811	203	-0.533406	-0.53341	0.00107818	...........
	812	203.25	-0.533408	-0.533414	0.00107432	...........
	813	203.5	-0.53341	-0.533417	0.00106815	...........
	814	203.75	-0.533412	-0.53342	0.00107655	...........
	815	204	-0.533414	-0.533422	0.00107725	...........
	816	204.25	-0.533416	-0.53342	0.00106958	...........
	817	204.5	-0.533419	-0.533423	0.00106878	...........
	818	204.75	-0.53342	-0.533426	0.00107702	...........
	819	205	-0.533422	-0.533427	0.00107625	...........
	820	205.25	-0.533423	-0.53343	0.00107175	...........
	821	205.5	-0.533425	-0.533431	0.00106238	...........
	822	205.75	-0.533427	-0.533435	0.00107808	...........
	823	206	-0.533429	-0.533439	0.00107248	...........
	824	206.25	-0.533432	-0.533436	0.00107565	...........
	825	206.5	-0.533434	-0.533441	0.00108015	...........
	826	206.75	-0.533436	-0.533445	0.00108152	...........
	827	207	-0.533439	-0.533442	0.00107355	...........
	828	207.25	-0.533441	-0.533447	0.00107995	...........
	829	207.5	-0.533443	-0.533446	0.00107772	...........
	830	207.75	-0.533444	-0.533449	0.00107198	...........
	831	208	-0.533446	-0.533451	0.00107088	...........
	832	208.25	-0.533447	-0.533451	0.00107188	...........
	833	208.5	-0.533448	-0.533458	0.00107838	...........
	834	208.75	-0.53345	-0.533456	0.00106905	...........
	835	209	-0.533453	-0.533456	0.00107232	...........
	836	209.25	-0.533455	-0.533465	0.00108668	...........
	837	209.5	-0.533457	-0.533462	0.00106595	...........
	838	209.75	-0.533459	-0.533467	0.00107725	...........
	839	210	-0.533461	-0.533469	0.00108082	...........
	840	210.25	-0.533464	-0.533475	0.00107602	...........
	841	210.5	-0.533467	-0.533471	0.00107495	...........
	842	210.75	-0.533469	-0.533474	0.00107472	...........
	843	211	-0.533471	-0.533472	0.00107782	...........
	844	211.25	-0.533472	-0.533476	0.00107122	...........
	845	211.5	-0.533473	-0.533472	0.00106292	...........
	846	211.75	-0.533474	-0.533484	0.00107085	...........
	847	212	-0.533475	-0.533489	0.00107802	...........
	848	212.25	-0.533478	-0.533487	0.00107268	...........
	849	212.5	-0.533481	-0.533492	0.00108168	...........
	850	212.75	-0.533485	-0.533492	0.00108258	...........
	851	213	-0.533488	-0.533493	0.00107818	...........
	852	213.25	-0.533491	-0.533498	0.00107938	...........
	853	213.5	-0.533492	-0.533496	0.00107762	...........
	854	213.75	-0.533494	-0.533499	0.00107775	...........
	855	214	-0.533496	-0.5335	0.00106922	...........
	856	214.25	-0.533497	-0.533502	0.00106995	...........
	857	214.5	-0.533499	-0.533505	0.00108022	...........
	858	214.75	-0.5335	-0.533508	0.00107172	...........
	859	215	-0.533503	-0.533505	0.00106992	...........
	860	215.25	-0.533504	-0.53351	0.00107198	...........
	861	215.5	-0.533506	-0.533512	0.00107835	...........
	862	215.75	-0.533508	-0.533512	0.00106528	...........
	863	216	-0.533509	-0.533512	0.00106085	...........
	864	216.25	-0.533511	-0.53352	0.00107458	...........
	865	216.5	-0.533513	-0.533524	0.00107565	...........
	866	216.75	-0.533515	-0.533521	0.00106498	...........
	867	217	-0.533518	-0.533525	0.00106715	...........
	868	217.25	-0.533521	-0.533525	0.00106805	...........
	869	217.5	-0.533523	-0.533525	0.00106475	...........
	870	217.75	-0.533524	-0.533531	0.00106512	...........
	871	218	-0.533526	-0.533539	0.00107035	...........
	872	218.25	-0.533528	-0.533535	0.00107348	...........
	873	218.5	-0.533531	-0.533534	0.00106798	...........
	874	218.75	-0.533534	-0.53354	0.00107448	...........
	875	219	-0.533536	-0.533547	0.00107195	...........
	876	219.25	-0.533538	-0.533543	0.00107012	...........
	877	219.5	-0.53354	-0.533545	0.00106698	...........
	878	219.75	-0.533542	-0.533547	0.00107622	...........
	879	220	-0.533544	-0.533555	0.00106982	...........
	880	220.25	-0.533546	-0.533551	0.00107245	...........
	881	220.5	-0.533548	-0.533559	0.00107758	...........
	882	220.75	-0.533551	-0.533557	0.00106685	...........
	883	221	-0.533553	-0.533557	0.00106832	...........
	884	221.25	-0.533555	-0.533558	0.00107505	...........
	885	221.5	-0.533557	-0.53356	0.00107175	...........
	886	221.75	-0.533558	-0.533566	0.00107025	...........
	887	222	-0.533559	-0.533563	0.00107058	...........
	888	222.25	-0.533561	-0.533567	0.00106958	...........
	889	222.5	-0.533563	-0.533571	0.00107022	...........
	890	222.75	-0.533565	-0.533572	0.00106872	...........
	891	223	-0.533567	-0.533574	0.00106585	...........
	892	223.25	-0.53357	-0.533576	0.00107068	...........
	893	223.5	-0.533572	-0.533582	0.00106965	...........
	894	223.75	-0.533574	-0.533578	0.00106252	...........
	895	224	-0.533577	-0.533583	0.00106505	...........
	896	224.25	-0.533579	-0.53359	0.00107268	...........
	897	224.5	-0.533581	-0.533585	0.00106325	...........
	898	224.75	-0.533584	-0.533587	0.00106232	...........
	899	225	-0.533586	-0.533596	0.00107012	...........
	900	225.25	-0.533588	-0.5336	0.00107688	...........
	901	225.5	-0.53359	-0.533593	0.00105788	...........
	902	225.75	-0.533593	-0.5336	0.00106838	...........
	903	226	-0.533596	-0.533602	0.00106742	...........
	904	226.25	-0.533598	-0.533602	0.00107232	...........
	905	226.5	-0.533599	-0.533605	0.00106782	...........
	906	226.75	-0.533601	-0.533609	0.00107602	...........
	907	227	-0.533603	-0.53361	0.00106615	...........
	908	227.25	-0.533605	-0.533613	0.00106368	...........
	909	227.5	-0.533608	-0.533616	0.00106795	...........
	910	227.75	-0.53361	-0.533613	0.00106562	...........
	911	228	-0.533612	-0.533618	0.00106442	...........
	912	228.25	-0.533614	-0.533614	0.00105848	...........
	913	228.5	-0.533615	-0.533615	0.00106178	...........
	914	228.75	-0.533615	-0.533623	0.00106955	...........
	915	229	-0.533616	-0.533625	0.00106252	...........
	916	229.25	-0.533618	-0.533625	0.00106188	...........
	917	229.5	-0.53362	-0.533627	0.00106358	...........
	918	229.75	-0.533623	-0.53363	0.00106335	...........
	919	230	-0.533625	-0.533633	0.00106992	...........
	920	230.25	-0.533628	-0.533633	0.00106692	...........
	921	230.5	-0.53363	-0.533638	0.00106822	...........
	922	230.75	-0.533632	-0.533639	0.00107005	...........
	923	231	-0.533634	-0.533639	0.00106502	...........
	924	231.25	-0.533636	-0.533639	0.00106775	...........
	925	231.5	-0.533638	-0.533647	0.00106828	...........
	926	231.75	-0.53364	-0.533642	0.00106105	...........
	927	232	-0.533641	-0.533647	0.00107242	...........
	928	232.25	-0.533643	-0.533647	0.00106128	...........
	929	232.5	-0.533644	-0.533646	0.00105312	...........
	930	232.75	-0.533646	-0.533653	0.00105905	...........
	931	233	-0.533647	-0.533656	0.00106222	...........
	932	233.25	-0.533649	-0.533656	0.00105645	...........
	933	233.5	-0.533652	-0.533657	0.00105425	...........
	934	233.75	-0.533654	-0.533661	0.00106475	...........
	935	234	-0.533656	-0.533663	0.00105968	...........
	936	234.25	-0.533658	-0.533661	0.00105892	...........
	937	234.5	-0.53366	-0.533664	0.00106132	...........
	938	234.75	-0.533661	-0.533668	0.00106882	...........
	939	235	-0.533663	-0.533668	0.00106388	...........
	940	235.25	-0.533665	-0.533668	0.00105695	...........
	941	235.5	-0.533666	-0.533675	0.00106018	...........
	942	235.75	-0.533668	-0.533681	0.00106905	...........
	943	236	-0.533671	-0.533678	0.00106242	...........
	944	236.25	-0.533674	-0.533678	0.00105635	...........
	945	236.5	-0.533677	-0.533684	0.00106518	...........
	946	236.75	-0.533679	-0.533683	0.00106845	...........
	947	237	-0.53368	-0.533685	0.00106382	...........
	948	237.25	-0.533682	-0.533688	0.00106212	...........
	949	237.5	-0.533684	-0.533689	0.00106802	...........
	950	237.75	-0.533686	-0.533692	0.00106195	...........
	951	238	-0.533688	-0.53369	0.00105372	...........
	952	238.25	-0.533689	-0.533699	0.00107118	...........
	953	238.5	-0.533691	-0.533696	0.00106302	...........
	954	238.75	-0.533693	-0.533697	0.00106138	...........
	955	239	-0.533695	-0.533705	0.00106832	...........
	956	239.25	-0.533697	-0.533704	0.00106665	...........
	957	239.5	-0.5337	-0.533706	0.00106855	...........
	958	239.75	-0.533702	-0.533706	0.00106148	...........
	959	240	-0.533704	-0.533711	0.00106388	...........
	960	240.25	-0.533706	-0.533709	0.00106498	...........
	961	240.5	-0.533708	-0.533713	0.00106148	...........
	962	240.75	-0.533709	-0.533709	0.00106322	...........
	963	241	-0.53371	-0.533718	0.00106135	...........
	964	241.25	-0.533711	-0.533717	0.00105342	...........
	965	241.5	-0.533713	-0.533719	0.00105442	...........
	966	241.75	-0.533715	-0.533725	0.00105868	...........
	967	242	-0.533718	-0.533729	0.00106255	...........
	968	242.25	-0.533721	-0.533725	0.00105688	...........
	969	242.5	-0.533724	-0.533731	0.00106412	...........
	970	242.75	-0.533726	-0.533732	0.00105828	...........
	971	243	-0.533728	-0.533729	0.00106318	...........
	972	243.25	-0.533729	-0.533735	0.00105835	...........
	973	243.5	-0.533731	-0.533738	0.00106802	...........
	974	243.75	-0.533733	-0.533741	0.00106512	...........
	975	244	-0.533735	-0.53374	0.00106275	...........
	976	244.25	-0.533737	-0.533741	0.00106632	...........
	977	244.5	-0.533739	-0.533744	0.00106435	...........
	978	244.75	-0.533741	-0.533745	0.00105172	...........
	979	245	-0.533742	-0.533746	0.00105852	...........
	980	245.25	-0.533744	-0.533754	0.00106605	...........
	981	245.5	-0.533745	-0.53375	0.00106348	...........
	982	245.75	-0.533748	-0.533751	0.00105938	...........
	983	246	-0.53375	-0.533753	0.00106652	...........
	984	246.25	-0.533751	-0.533757	0.00106138	...........
	985	246.5	-0.533752	-0.533759	0.00105922	...........
	986	246.75	-0.533754	-0.53376	0.00106985	...........
	987	247	-0.533756	-0.533762	0.00106638	...........
	988	247.25	-0.533758	-0.533768	0.00106615	...........
	989	247.5	-0.533761	-0.533763	0.00106015	...........
	990	247.75	-0.533763	-0.533771	0.00106122	...........
	991	248	-0.533764	-0.533769	0.00106508	...........
	992	248.25	-0.533766	-0.533771	0.00105852	...........
	993	248.5	-0.533768	-0.533773	0.00105972	...........
	994	248.75	-0.53377	-0.533779	0.00106898	...........
	995	249	-0.533772	-0.53378	0.00106962	...........
	996	249.25	-0.533774	-0.533775	0.00105968	...........
	997	249.5	-0.533776	-0.533776	0.00106018	...........
	998	249.75	-0.533777	-0.533783	0.00105522	...........
	999	250	-0.533778	-0.533784	0.00106215	...........
	1000	250.25	-0.533779	-0.533787	0.00106105	...........
	1001	250.5	-0.533781	-0.533793	0.00106595	...........
	1002	250.75	-0.533784	-0.533789	0.00106148	...........
	1003	251	-0.533787	-0.533794	0.00106128	...........
	1004	251.25	-0.533789	-0.533792	0.00106095	...........
	1005	251.5	-0.533791	-0.533796	0.00106275	...........
	1006	251.75	-0.533792	-0.533797	0.00105828	...........
	1007	252	-0.533794	-0.533798	0.00105212	...........
	1008	252.25	-0.533795	-0.5338	0.00106178	...........
	1009	252.5	-0.533797	-0.533804	0.00106415	...........
	1010	252.75	-0.533798	-0.533806	0.00106825	...........
	1011	253	-0.533801	-0.533812	0.00106855	...........
	1012	253.25	-0.533804	-0.533811	0.00105742	...........
	1013	253.5	-0.533807	-0.533815	0.00105588	...........
	1014	253.75	-0.533809	-0.53381	0.00105902	...........
	1015	254	-0.533811	-0.533814	0.00106502	...........
	1016	254.25	-0.533812	-0.533821	0.00106065	...........
	1017	254.5	-0.533814	-0.533817	0.00105782	...........
	1018	254.75	-0.533815	-0.53382	0.00105958	...........
	1019	255	-0.533817	-0.533824	0.00106188	...........
	1020	255.25	-0.533819	-0.533822	0.00105522	...........
	1021	255.5	-0.53382	-0.533824	0.00106025	...........
	1022	255.75	-0.533822	-0.533831	0.00105912	...........
	1023	256	-0.533824	-0.53383	0.00106678	...........
	1024	256.25	-0.533826	-0.533834	0.00106318	...........
	1025	256.5	-0.533828	-0.533835	0.00105795	...........
	1026	256.75	-0.533831	-0.533838	0.00105778	...........
	1027	257	-0.533833	-0.533837	0.00105805	...........
	1028	257.25	-0.533835	-0.533841	0.00106312	...........
	1029	257.5	-0.533837	-0.533846	0.00106322	...........
	1030	257.75	-0.533839	-0.533846	0.00106295	...........
	1031	258	-0.533841	-0.533843	0.00105418	...........
	1032	258.25	-0.533843	-0.53385	0.00106098	...........
	1033	258.5	-0.533845	-0.533851	0.00106482	...........
	1034	258.75	-0.533846	-0.53385	0.00105815	...........
	1035	259	-0.533848	-0.533853	0.00106088	...........
	1036	259.25	-0.53385	-0.533856	0.00106162	...........
	1037	259.5	-0.533852	-0.533861	0.00106855	...........
	1038	259.75	-0.533853	-0.533855	0.00106072	...........
	1039	260	-0.533856	-0.533863	0.00106922	...........
	1040	260.25	-0.533857	-0.533862	0.00106488	...........
	1041	260.5	-0.533859	-0.533867	0.00106695	...........
	1042	260.75	-0.533861	-0.533873	0.00106335	...........
	1043	261	-0.533864	-0.533872	0.00106455	...........
	1044	261.25	-0.533867	-0.533872	0.00106605	...........
	1045	261.5	-0.53387	-0.533874	0.00106572	...........
	1046	261.75	-0.533871	-0.533874	0.00105398	...........
	1047	262	-0.533873	-0.533877	0.00106885	...........
	1048	262.25	-0.533874	-0.533877	0.00106438	...........
	1049	262.5	-0.533875	-0.53388	0.00105932	...........
	1050	262.75	-0.533876	-0.533887	0.00107092	...........
	1051	263	-0.533878	-0.533888	0.00106858	...........
	1052	263.25	-0.533881	-0.533886	0.00106272	...........
	1053	263.5	-0.533884	-0.533891	0.00106902	...........
	1054	263.75	-0.533886	-0.533895	0.00106988	...........
	1055	264	-0.533889	-0.533893	0.00106498	...........
	1056	264.25	-0.533891	-0.533893	0.00105858	...........
	1057	264.5	-0.533893	-0.533903	0.00106895	...........
	1058	264.75	-0.533894	-0.533902	0.00107005	...........
	1059	265	-0.533897	-0.533901	0.00106008	...........
	1060	265.25	-0.533899	-0.533904	0.00106858	...........
	1061	265.5	-0.533901	-0.533904	0.00106932	...........
	1062	265.75	-0.533902	-0.533905	0.00106485	...........
	1063	266	-0.533903	-0.533905	0.00106012	...........
	1064	266.25	-0.533904	-0.53391	0.00107402	...........
	1065	266.5	-0.533905	-0.533912	0.00106662	...........
	1066	266.75	-0.533907	-0.533909	0.00105822	...........
	1067	267	-0.533909	-0.533921	0.00106668	...........
	1068	267.25	-0.533911	-0.533922	0.00106715	...........
	1069	267.5	-0.533914	-0.533922	0.00106258	...........
	1070	267.75	-0.533917	-0.533923	0.00104948	...........
	1071	268	-0.53392	-0.533927	0.00106598	...........
	1072	268.25	-0.533922	-0.533932	0.00106505	...........
	1073	268.5	-0.533925	-0.533925	0.00105958	...........
	1074	268.75	-0.533927	-0.533932	0.00106212	...........
	1075	269	-0.533928	-0.533938	0.00106605	...........
	1076	269.25	-0.53393	-0.53394	0.00106498	...........
	1077	269.5	-0.533933	-0.53394	0.00106182	...........
	1078	269.75	-0.533936	-0.533938	0.00105982	...........
	1079	270	-0.533938	-0.533945	0.00106192	...........
	1080	270.25	-0.533939	-0.533939	0.00105795	...........
	1081	270.5	-0.53394	-0.533943	0.00105765	...........
	1082	270.75	-0.533941	-0.533952	0.00106595	...........
	1083	271	-0.533943	-0.533953	0.00106135	...........
	1084	271.25	-0.533945	-0.533952	0.00105932	...........
	1085	271.5	-0.533948	-0.533958	0.00106205	...........
	1086	271.75	-0.533951	-0.533954	0.00105925	...........
	1087	272	-0.533954	-0.533959	0.00105722	...........
	1088	272.25	-0.533955	-0.533963	0.00106105	...........
	1089	272.5	-0.533957	-0.53397	0.00105792	...........
	1090	272.75	-0.53396	-0.533968	0.00105752	...........
	1091	273	-0.533963	-0.533967	0.00105805	...........
	1092	273.25	-0.533966	-0.533971	0.00105705	...........
	1093	273.5	-0.533967	-0.533973	0.00105928	...........
	1094	273.75	-0.533969	-0.533967	0.00105115	...........
	1095	274	-0.53397	-0.533976	0.00105685	...........
	1096	274.25	-0.533971	-0.533982	0.00105568	...........
	1097	274.5	-0.533973	-0.533985	0.00106175	...........
	1098	274.75	-0.533976	-0.533979	0.00105968	...........
	1099	275	-0.533979	-0.533989	0.00107075	...........
	1100	275.25	-0.533982	-0.533991	0.00107125	...........
	1101	275.5	-0.533985	-0.533988	0.00106362	...........
	1102	275.75	-0.533987	-0.533985	0.00105795	...........
	1103	276	-0.533988	-0.533996	0.00106972	...........
	1104	276.25	-0.533989	-0.534	0.00106622	...........
	1105	276.5	-0.533991	-0.534001	0.00105895	...........
	1106	276.75	-0.533994	-0.534005	0.00106088	...........
	1107	277	-0.533998	-0.534009	0.00106948	...........
	1108	277.25	-0.534002	-0.534006	0.00106128	...........
	1109	277.5	-0.534004	-0.534004	0.00105602	...........
	1110	277.75	-0.534006	-0.53401	0.00105732	...........
	1111	278	-0.534007	-0.534015	0.00106115	...........
	1112	278.25	-0.534008	-0.534014	0.00105618	...........
	1113	278.5	-0.53401	-0.53402	0.00105452	...........
	1114	278.75	-0.534013	-0.534021	0.00106138	...........
	1115	279	-0.534015	-0.534023	0.00105505	...........
	1116	279.25	-0.534018	-0.534022	0.00104955	...........
	1117	279.5	-0.53402	-0.534023	0.00105062	...........
	1118	279.75	-0.534022	-0.534029	0.00105492	...........
	1119	280	-0.534023	-0.534025	0.00104588	...........
	1120	280.25	-0.534024	-0.53403	0.00106332	...........
	1121	280.5	-0.534026	-0.534032	0.00105715	...........
	1122	280.75	-0.534027	-0.534031	0.00104888	...........
	1123	281	-0.534029	-0.534037	0.00105395	...........
	1124	281.25	-0.534031	-0.534041	0.00105865	...........
	1125	281.5	-0.534033	-0.534042	0.00105445	...........
	1126	281.75	-0.534036	-0.534039	0.00104068	...........
	1127	282	-0.534039	-0.534048	0.00105572	...........
	1128	282.25	-0.534041	-0.534047	0.00104985	...........
	1129	282.5	-0.534043	-0.534049	0.00105108	...........
	1130	282.75	-0.534045	-0.53405	0.00105198	...........
	1131	283	-0.534047	-0.534054	0.00105165	...........
	1132	283.25	-0.534049	-0.534057	0.00105678	...........
	1133	283.5	-0.534051	-0.534058	0.00105388	...........
	1134	283.75	-0.534054	-0.534061	0.00105705	...........
	1135	284	-0.534056	-0.534064	0.00105342	...........
	1136	284.25	-0.534058	-0.53406	0.00105388	...........
	1137	284.5	-0.53406	-0.534063	0.00105702	...........
	1138	284.75	-0.534061	-0.534072	0.00106548	...........
	1139	285	-0.534063	-0.534072	0.00106085	...........
	1140	285.25	-0.534065	-0.53407	0.00105595	...........
	1141	285.5	-0.534068	-0.534078	0.00106325	...........
	1142	285.75	-0.534071	-0.53408	0.00105528	...........
	1143	286	-0.534073	-0.534077	0.00105728	...........
	1144	286.25	-0.534076	-0.534084	0.00105812	...........
	1145	286.5	-0.534078	-0.534089	0.00106598	...........
	1146	286.75	-0.534081	-0.534085	0.00105932	...........
	1147	287	-0.534083	-0.534089	0.00105398	...........
	1148	287.25	-0.534085	-0.534091	0.00106372	...........
	1149	287.5	-0.534087	-0.534093	0.00105738	...........
	1150	287.75	-0.534089	-0.534093	0.00105505	...........
	1151	288	-0.534091	-0.5341	0.00105828	...........
	1152	288.25	-0.534093	-0.534103	0.00105848	...........
	1153	288.5	-0.534096	-0.534107	0.00106452	...........
	1154	288.75	-0.534099	-0.534102	0.00105315	...........
	1155	289	-0.534102	-0.534106	0.00105188	...........
	1156	289.25	-0.534104	-0.53411	0.00105735	...........
	1157	289.5	-0.534105	-0.534109	0.00105595	...........
	1158	289.75	-0.534107	-0.534114	0.00105382	...........
	1159	290	-0.534109	-0.534116	0.00105828	...........
	1160	290.25	-0.534111	-0.534117	0.00106388	...........
	1161	290.5	-0.534113	-0.534117	0.00105275	...........
	1162	290.75	-0.534115	-0.534125	0.00105845	...........
	1163	291	-0.534117	-0.534129	0.00105722	...........
	1164	291.25	-0.53412	-0.534125	0.00105495	...........
	1165	291.5	-0.534123	-0.53413	0.00104908	...........
	1166	291.75	-0.534126	-0.534136	0.00105955	...........
	1167	292	-0.534128	-0.53414	0.00105902	...........
	1168	292.25	-0.534131	-0.534137	0.00105912	...........
	1169	292.5	-0.534134	-0.534141	0.00105765	...........
	1170	292.75	-0.534137	-0.534142	0.00105868	...........
	1171	293	-0.534139	-0.534139	0.00105785	...........
	1172	293.25	-0.53414	-0.534148	0.00105742	...........
	1173	293.5	-0.534141	-0.534145	0.00106545	...........
	1174	293.75	-0.534143	-0.534152	0.00106468	...........
	1175	294	-0.534145	-0.534151	0.00105605	...........
	1176	294.25	-0.534147	-0.534158	0.00106875	...........
	1177	294.5	-0.53415	-0.534161	0.00106792	...........
	1178	294.75	-0.534153	-0.53416	0.00106405	...........
	1179	295	-0.534156	-0.53416	0.00106075	...........
	1180	295.25	-0.534159	-0.534164	0.00106495	...........
	1181	295.5	-0.53416	-0.534167	0.00106262	...........
	1182	295.75	-0.534162	-0.534164	0.00105805	...........
	1183	296	-0.534163	-0.534173	0.00106582	...........
	1184	296.25	-0.534165	-0.53417	0.00106252	...........
	1185	296.5	-0.534167	-0.534172	0.00105885	...........
	1186	296.75	-0.534169	-0.534177	0.00106125	...........
	1187	297	-0.534171	-0.534181	0.00107062	...........
	1188	297.25	-0.534174	-0.534185	0.00106568	...........
	1189	297.5	-0.534177	-0.534187	0.00106668	...........
	1190	297.75	-0.53418	-0.534182	0.00106428	...........
	1191	298	-0.534183	-0.534189	0.00106265	...........
	1192	298.25	-0.534185	-0.534193	0.00105975	...........
	1193	298.5	-0.534186	-0.534192	0.00105838	...........
	1194	298.75	-0.534188	-0.534195	0.00105328	...........
	1195	299	-0.534191	-0.534198	0.00106778	...........
	1196	299.25	-0.534193	-0.534196	0.00106218	...........
	1197	299.5	-0.534195	-0.534201	0.00105738	...........
	1198	299.75	-0.534197	-0.534207	0.00106645	...........
	1199	300	-0.534199	-0.534207	0.00106455	...........
	1200	300.25	-0.534202	-0.53421	0.00105558	...........
	1201	300.5	-0.534205	-0.534212	0.00105772	...........
	1202	300.75	-0.534207	-0.534214	0.00106398	...........
	1203	301	-0.53421	-0.534215	0.00105062	...........
	1204	301.25	-0.534212	-0.534219	0.00105555	...........
	1205	301.5	-0.534213	-0.534221	0.00105802	...........
	1206	301.75	-0.534216	-0.534221	0.00105682	...........
	1207	302	-0.534218	-0.534222	0.00106282	...........
	1208	302.25	-0.53422	-0.534229	0.00106635	...........
	1209	302.5	-0.534222	-0.534229	0.00105708	...........
	1210	302.75	-0.534224	-0.534229	0.00105502	...........
	1211	303	-0.534226	-0.534231	0.00105962	...........
	1212	303.25	-0.534228	-0.534236	0.00105625	...........
	1213	303.5	-0.53423	-0.534234	0.00105315	...........
	1214	303.75	-0.534232	-0.534235	0.00104758	...........
	1215	304	-0.534233	-0.53424	0.00106278	...........
	1216	304.25	-0.534235	-0.534246	0.00106265	...........
	1217	304.5	-0.534237	-0.534239	0.00105075	...........
	1218	304.75	-0.534239	-0.534244	0.00105048	...........
	1219	305	-0.534241	-0.53425	0.00105982	...........
	1220	305.25	-0.534243	-0.534249	0.00106045	...........
	1221	305.5	-0.534245	-0.534251	0.00105828	...........
	1222	305.75	-0.534247	-0.534254	0.00106595	...........
	1223	306	-0.53425	-0.53426	0.00107038	...........
	1224	306.25	-0.534252	-0.534258	0.00105808	...........
	1225	306.5	-0.534255	-0.534253	0.00105668	...........
	1226	306.75	-0.534256	-0.53426	0.00105928	...........
	1227	307	-0.534257	-0.534266	0.00105952	...........
	1228	307.25	-0.534258	-0.534266	0.00106168	...........
	1229	307.5	-0.534261	-0.53427	0.00106938	...........
	1230	307.75	-0.534263	-0.534275	0.00106238	...........
	1231	308	-0.534267	-0.534269	0.00106365	...........
	1232	308.25	-0.534269	-0.534274	0.00106145	...........
	1233	308.5	-0.534271	-0.534278	0.00106662	...........
	1234	308.75	-0.534273	-0.534276	0.00105848	...........
	1235	309	-0.534274	-0.534274	0.00105512	...........
	1236	309.25	-0.534275	-0.534286	0.00106575	...........
	1237	309.5	-0.534277	-0.53429	0.00106782	...........
	1238	309.75	-0.534279	-0.534286	0.00105772	...........
	1239	310	-0.534283	-0.534289	0.00105425	...........
	1240	310.25	-0.534286	-0.534299	0.00107235	...........
	1241	310.5	-0.534288	-0.534294	0.00105612	...........
	1242	310.75	-0.534291	-0.534294	0.00105648	...........
	1243	311	-0.534293	-0.534298	0.00105675	...........
	1244	311.25	-0.534295	-0.534301	0.00105955	...........
	1245	311.5	-0.534296	-0.534302	0.00106378	...........
	1246	311.75	-0.534298	-0.534303	0.00105582	...........
	1247	312	-0.5343	-0.534311	0.00106528	...........
	1248	312.25	-0.534302	-0.534308	0.00105695	...........
	1249	312.5	-0.534305	-0.534311	0.00105622	...........
	1250	312.75	-0.534307	-0.534314	0.00106418	...........
	1251	313	-0.534309	-0.534314	0.00105738	...........
	1252	313.25	-0.534311	-0.53432	0.00105465	...........
	1253	313.5	-0.534313	-0.534319	0.00106388	...........
	1254	313.75	-0.534316	-0.534326	0.00106255	...........
	1255	314	-0.534318	-0.53433	0.00106375	...........
	1256	314.25	-0.534321	-0.534329	0.00105755	...........
	1257	314.5	-0.534324	-0.53433	0.00106255	...........
	1258	314.75	-0.534327	-0.53433	0.00106532	...........
	1259	315	-0.534329	-0.534333	0.00105995	...........
	1260	315.25	-0.53433	-0.534335	0.00105162	...........
	1261	315.5	-0.534331	-0.534336	0.00105738	...........
	1262	315.75	-0.534333	-0.534345	0.00105968	...........
	1263	316	-0.534335	-0.53434	0.00106428	...........
	1264	316.25	-0.534338	-0.534346	0.00105735	...........
	1265	316.5	-0.534341	-0.534346	0.00105708	...........
	1266	316.75	-0.534343	-0.53435	0.00106028	...........
	1267	317	-0.534345	-0.53435	0.00105475	...........
	1268	317.25	-0.534347	-0.534356	0.00106168	...........
	1269	317.5	-0.534349	-0.534355	0.00106258	...........
	1270	317.75	-0.534351	-0.53436	0.00105788	...........
	1271	318	-0.534354	-0.534362	0.00105748	...........
	1272	318.25	-0.534356	-0.534361	0.00105978	...........
	1273	318.5	-0.534359	-0.53436	0.00105518	...........
	1274	318.75	-0.53436	-0.534369	0.00106635	...........
	1275	319	-0.534362	-0.53437	0.00106435	...........
	1276	319.25	-0.534364	-0.534373	0.00106402	...........
	1277	319.5	-0.534367	-0.534371	0.00105562	...........
	1278	319.75	-0.534369	-0.534373	0.00106468	...........
	1279	320	-0.534371	-0.534382	0.00106675	...........
	1280	320.25	-0.534373	-0.53438	0.00105865	...........
	1281	320.5	-0.534376	-0.534384	0.00105662	...........
	1282	320.75	-0.534378	-0.534386	0.00106135	...........
	1283	321	-0.534381	-0.534389	0.00105718	...........
	1284	321.25	-0.534384	-0.534388	0.00105742	...........
	1285	321.5	-0.534386	-0.534395	0.00106185	...........
	1286	321.75	-0.534388	-0.534397	0.00106592	...........
	1287	322	-0.534391	-0.534393	0.00105862	...........
	1288	322.25	-0.534393	-0.534394	0.00105985	...........
	1289	322.5	-0.534394	-0.534397	0.00106718	...........
	1290	322.75	-0.534395	-0.5344	0.00106458	...........
	1291	323	-0.534396	-0.534399	0.00105925	...........
	1292	323.25	-0.534397	-0.5344	0.00105982	...........
	1293	323.5	-0.534399	-0.534403	0.00106735	...........
	1294	323.75	-0.5344	-0.534403	0.00106392	...........
	1295	324	-0.534401	-0.534405	0.00106102	...........
	1296	324.25	-0.534402	-0.534407	0.00106042	...........
	1297	324.5	-0.534404	-0.53441	0.00106038	...........
	1298	324.75	-0.534405	-0.534414	0.00106138	...........
	1299	325	-0.534407	-0.534417	0.00106505	...........
	1300	325.25	-0.53441	-0.534419	0.00107202	...........
	1301	325.5	-0.534413	-0.53442	0.00106578	...........
	1302	325.75	-0.534416	-0.53442	0.00105955	...........
	1303	326	-0.534418	-0.534425	0.00106798	...........
	1304	326.25	-0.53442	-0.534426	0.00106558	...........
	1305	326.5	-0.534422	-0.534425	0.00105868	...........
	1306	326.75	-0.534423	-0.534427	0.00105828	...........
	1307	327	-0.534425	-0.534435	0.00106515	...........
	1308	327.25	-0.534427	-0.534437	0.00106668	...........
	1309	327.5	-0.534429	-0.534434	0.00105688	...........
	1310	327.75	-0.534432	-0.534442	0.00106198	...........
	1311	328	-0.534435	-0.53444	0.00105645	...........
	1312	328.25	-0.534437	-0.534445	0.00106152	...........
	1313	328.5	-0.534439	-0.534444	0.00106595	...........
	1314	328.75	-0.534441	-0.534448	0.00106348	...........
	1315	329	-0.534443	-0.534448	0.00105922	...........
	1316	329.25	-0.534445	-0.53445	0.00105328	...........
	1317	329.5	-0.534447	-0.534452	0.00106218	...........
	1318	329.75	-0.534448	-0.534451	0.00105788	...........
	1319	330	-0.53445	-0.534455	0.00105722	...........
	1320	330.25	-0.534451	-0.534458	0.00105818	...........
	1321	330.5	-0.534453	-0.534459	0.00105685	...........
	1322	330.75	-0.534455	-0.53446	0.00105912	...........
	1323	331	-0.534457	-0.534463	0.00105625	...........
	1324	331.25	-0.534459	-0.534463	0.00106018	...........
	1325	331.5	-0.534461	-0.534469	0.00105868	...........
	1326	331.75	-0.534462	-0.534465	0.00105725	...........
	1327	332	-0.534464	-0.534473	0.00105812	...........
	1328	332.25	-0.534466	-0.534476	0.00106155	...........
	1329	332.5	-0.534469	-0.534473	0.00106025	...........
	1330	332.75	-0.534471	-0.534479	0.00105222	...........
	1331	333	-0.534473	-0.53448	0.00105305	...........
	1332	333.25	-0.534476	-0.534484	0.00105785	...........
	1333	333.5	-0.534478	-0.53448	0.00105808	...........
	1334	333.75	-0.53448	-0.534481	0.00105405	...........
	1335	334	-0.534481	-0.534488	0.00106185	...........
	1336	334.25	-0.534482	-0.534481	0.00106075	...........
	1337	334.5	-0.534483	-0.534486	0.00105298	...........
	1338	334.75	-0.534484	-0.534487	0.00105588	...........
	1339	335	-0.534484	-0.534497	0.00106952	...........
	1340	335.25	-0.534486	-0.534493	0.00105658	...........
	1341	335.5	-0.534489	-0.534497	0.00106182	...........
	1342	335.75	-0.534492	-0.534499	0.00106642	...........
	1343	336	-0.534494	-0.5345	0.00106548	...........
	1344	336.25	-0.534496	-0.534504	0.00106315	...........
	1345	336.5	-0.534499	-0.534506	0.00106195	...........
	1346	336.75	-0.534501	-0.534505	0.00105962	...........
	1347	337	-0.534503	-0.534505	0.00105295	...........
	1348	337.25	-0.534504	-0.53451	0.00105288	...........
	1349	337.5	-0.534506	-0.534514	0.00105698	...........
	1350	337.75	-0.534507	-0.534511	0.00104812	...........
	1351	338	-0.534509	-0.534511	0.00105075	...........
	1352	338.25	-0.534511	-0.534518	0.00105268	...........
	1353	338.5	-0.534512	-0.534516	0.00104858	...........
	1354	338.75	-0.534514	-0.534522	0.00104785	...........
	1355	339	-0.534515	-0.534519	0.00103732	...........
	1356	339.25	-0.534517	-0.534519	0.00104675	...........
	1357	339.5	-0.534519	-0.53452	0.00104062	...........
	1358	339.75	-0.534519	-0.534519	0.00105148	...........
	1359	340	-0.53452	-0.534526	0.00105705	...........
	1360	340.25	-0.53452	-0.534532	0.00105235	...........
	1361	340.5	-0.534522	-0.534529	0.00105202	...........
	1362	340.75	-0.534525	-0.534534	0.00105668	...........
	1363	341	-0.534528	-0.534534	0.00105075	...........
	1364	341.25	-0.534531	-0.534535	0.00104732	...........
	1365	341.5	-0.534533	-0.534538	0.00105535	...........
	1366	341.75	-0.534534	-0.534545	0.00105682	...........
	1367	342	-0.534536	-0.534543	0.00106402	...........
	1368	342.25	-0.534539	-0.534541	0.00105378	...........
	1369	342.5	-0.534541	-0.534546	0.00105628	...........
	1370	342.75	-0.534542	-0.534545	0.00105182	...........
	1371	343	-0.534544	-0.534549	0.00105368	...........
	1372	343.25	-0.534545	-0.534551	0.00105332	...........
	1373	343.5	-0.534547	-0.534558	0.00106378	...........
	1374	343.75	-0.534549	-0.534559	0.00105812	...........
	1375	344	-0.534552	-0.534556	0.00105452	...........
	1376	344.25	-0.534555	-0.53456	0.00104818	...........
	1377	344.5	-0.534557	-0.534563	0.00106022	...........
	1378	344.75	-0.534559	-0.534561	0.00105812	...........
	1379	345	-0.53456	-0.534563	0.00105772	...........
	1380	345.25	-0.534561	-0.534562	0.00105585	...........
	1381	345.5	-0.534562	-0.534565	0.00105978	...........
	1382	345.75	-0.534563	-0.534571	0.00106918	...........
	1383	346	-0.534564	-0.53457	0.00106152	...........
	1384	346.25	-0.534566	-0.534574	0.00106452	...........
	1385	346.5	-0.534569	-0.534578	0.00105688	...........
	1386	346.75	-0.534571	-0.534576	0.00105288	...........
	1387	347	-0.534574	-0.534577	0.00106075	...........
	1388	347.25	-0.534575	-0.534578	0.00106128	...........
	1389	347.5	-0.534576	-0.534579	0.00105702	...........
	1390	347.75	-0.534577	-0.534583	0.00105205	...........
	1391	348	-0.534579	-0.53459	0.00106248	...........
	1392	348.25	-0.534581	-0.534586	0.00105652	...........
	1393	348.5	-0.534583	-0.534588	0.00105935	...........
	1394	348.75	-0.534586	-0.534592	0.00105928	...........
	1395	349	-0.534588	-0.534595	0.00105705	...........
	1396	349.25	-0.534589	-0.534597	0.00104982	...........
	1397	349.5	-0.534592	-0.534595	0.00104975	...........
	1398	349.75	-0.534594	-0.534603	0.00106382	...........
	1399	350	-0.534596	-0.534604	0.00106008	...........
	1400	350.25	-0.534598	-0.534604	0.00105755	...........
	1401	350.5	-0.534601	-0.534608	0.00106065	...........
	1402	350.75	-0.534603	-0.534612	0.00106202	...........
	1403	351	-0.534606	-0.53461	0.00105712	...........
	1404	351.25	-0.534608	-0.534612	0.00106435	...........
	1405	351.5	-0.53461	-0.534614	0.00106195	...........
	1406	351.75	-0.534611	-0.534617	0.00105145	...........
	1407	352	-0.534613	-0.534617	0.00106212	...........
	1408	352.25	-0.534614	-0.534624	0.00106112	...........
	1409	352.5	-0.534616	-0.534626	0.00106068	...........
	1410	352.75	-0.534619	-0.534623	0.00106005	...........
	1411	353	-0.534622	-0.534621	0.00105055	...........
	1412	353.25	-0.534623	-0.534628	0.00105512	...........
	1413	353.5	-0.534624	-0.534629	0.00105902	...........
	1414	353.75	-0.534625	-0.53463	0.00104898	...........
	1415	354	-0.534626	-0.534633	0.00105458	...........
	1416	354.25	-0.534628	-0.534637	0.00105615	...........
	1417	354.5	-0.534631	-0.534636	0.00104678	...........
	1418	354.75	-0.534633	-0.534636	0.00104718	...........
	1419	355	-0.534635	-0.534634	0.00105608	...........
	1420	355.25	-0.534636	-0.534638	0.00105395	...........
	1421	355.5	-0.534636	-0.53464	0.00105235	...........
	1422	355.75	-0.534637	-0.534651	0.00106128	...........
	1423	356	-0.534639	-0.534649	0.00106142	...........
	1424	356.25	-0.534642	-0.534648	0.00105788	...........
	1425	356.5	-0.534646	-0.534651	0.00105272	...........
	1426	356.75	-0.534648	-0.534653	0.00105705	...........
	1427	357	-0.53465	-0.534657	0.00106132	...........
	1428	357.25	-0.534652	-0.534658	0.00105342	...........
	1429	357.5	-0.534654	-0.53466	0.00105528	...........
	1430	357.75	-0.534656	-0.534666	0.00105882	...........
	1431	358	-0.534658	-0.534668	0.00106222	...........
	1432	358.25	-0.534661	-0.534671	0.00106038	...........
	1433	358.5	-0.534665	-0.53467	0.00105468	...........
	1434	358.75	-0.534667	-0.534673	0.00105552	...........
	1435	359	-0.53467	-0.534673	0.00105735	...........
	1436	359.25	-0.534671	-0.534677	0.00105855	...........
	1437	359.5	-0.534673	-0.534682	0.00105828	...........
	1438	359.75	-0.534675	-0.534679	0.00105028	...........
	1439	360	-0.534677	-0.534684	0.00105378	...........
	1440	360.25	-0.534679	-0.53469	0.00105828	...........
	1441	360.5	-0.534682	-0.534691	0.00105625	...........
	1442	360.75	-0.534685	-0.534689	0.00105485	...........
	1443	361	-0.534688	-0.534691	0.00106095	...........
	1444	361.25	-0.534689	-0.534696	0.00105545	...........
	1445	361.5	-0.534691	-0.534695	0.00105522	...........
	1446	361.75	-0.534692	-0.534703	0.00105828	...........
	1447	362	-0.534694	-0.534699	0.00105692	...........
	1448	362.25	-0.534697	-0.534705	0.00106258	...........
	1449	362.5	-0.534699	-0.534707	0.00105935	...........
	1450	362.75	-0.534702	-0.534711	0.00106415	...........
	1451	363	-0.534704	-0.534711	0.00105578	...........
	1452	363.25	-0.534707	-0.534713	0.00105335	...........
	1453	363.5	-0.534709	-0.534716	0.00105548	...........
	1454	363.75	-0.534711	-0.534722	0.00105925	...........
	1455	364	-0.534714	-0.534718	0.00104848	...........
	1456	364.25	-0.534716	-0.53472	0.00105545	...........
	1457	364.5	-0.534718	-0.534722	0.00105918	...........
	1458	364.75	-0.534719	-0.534724	0.00105665	...........
	1459	365	-0.534721	-0.534728	0.00105042	...........
	1460	365.25	-0.534722	-0.534731	0.00105248	...........
	1461	365.5	-0.534724	-0.534737	0.00106705	...........
	1462	365.75	-0.534728	-0.534734	0.00105988	...........
	1463	366	-0.534731	-0.534736	0.00105682	...........
	1464	366.25	-0.534733	-0.53474	0.00105995	...........
	1465	366.5	-0.534736	-0.534744	0.00106118	...........
	1466	366.75	-0.534738	-0.53474	0.00105975	...........
	1467	367	-0.53474	-0.534744	0.00106155	...........
	1468	367.25	-0.534741	-0.53475	0.00106685	...........
	1469	367.5	-0.534743	-0.534749	0.00105885	...........
	1470	367.75	-0.534745	-0.534748	0.00105205	...........
	1471	368	-0.534747	-0.534758	0.00105708	...........
	1472	368.25	-0.534749	-0.534762	0.00105528	...........
	1473	368.5	-0.534752	-0.534764	0.00105445	...........
	1474	368.75	-0.534756	-0.534766	0.00105215	...........
	1475	369	-0.53476	-0.534768	0.00105968	...........
	1476	369.25	-0.534763	-0.534768	0.00106188	...........
	1477	369.5	-0.534765	-0.534767	0.00106108	...........
	1478	369.75	-0.534767	-0.534779	0.00106328	...........
	1479	370	-0.534769	-0.534778	0.00105972	...........
	1480	370.25	-0.534771	-0.53478	0.00105718	...........
	1481	370.5	-0.534774	-0.534776	0.00105572	...........
	1482	370.75	-0.534777	-0.534782	0.00105892	...........
	1483	371	-0.534778	-0.534785	0.00106232	...........
	1484	371.25	-0.53478	-0.534784	0.00105808	...........
	1485	371.5	-0.534781	-0.53479	0.00106198	...........
	1486	371.75	-0.534784	-0.534797	0.00106512	...........
	1487	372	-0.534787	-0.534794	0.00105175	...........
	1488	372.25	-0.53479	-0.534792	0.00105965	...........
	1489	372.5	-0.534792	-0.534795	0.00106478	...........
	1490	372.75	-0.534794	-0.534799	0.00106092	...........
	1491	373	-0.534795	-0.534798	0.00105385	...........
	1492	373.25	-0.534796	-0.534797	0.00105105	...........
	1493	373.5	-0.534797	-0.534808	0.00105725	...........
	1494	373.75	-0.534798	-0.534807	0.00105715	...........
	1495	374	-0.534801	-0.534804	0.00105105	...........
	1496	374.25	-0.534803	-0.534812	0.00105852	...........
	1497	374.5	-0.534805	-0.534815	0.00105755	...........
	1498	374.75	-0.534808	-0.534816	0.00104998	...........
	1499	375	-0.53481	-0.534815	0.00105095	...........
	1500	375.25	-0.534813	-0.534825	0.00105792	...........
	1501	375.5	-0.534816	-0.534823	0.00105792	...........
	1502	375.75	-0.534818	-0.534823	0.00105365	...........
	1503	376	-0.534821	-0.534834	0.00106372	...........
	1504	376.25	-0.534823	-0.534826	0.00105545	...........
	1505	376.5	-0.534826	-0.534827	0.00105445	...........
	1506	376.75	-0.534828	-0.534832	0.00105545	...........
	1507	377	-0.534829	-0.534837	0.00106255	...........
	1508	377.25	-0.53483	-0.534835	0.00105395	...........
	1509	377.5	-0.534832	-0.534837	0.00106002	...........
	1510	377.75	-0.534834	-0.534839	0.00106302	...........
	1511	378	-0.534836	-0.534844	0.00105282	...........
	1512	378.25	-0.534838	-0.534846	0.00105722	...........
	1513	378.5	-0.53484	-0.534847	0.00105322	...........
	1514	378.75	-0.534843	-0.534848	0.00105778	...........
	1515	379	-0.534845	-0.534853	0.00106785	...........
	1516	379.25	-0.534847	-0.534851	0.00106382	...........
	1517	379.5	-0.534849	-0.534854	0.00106648	...........
	1518	379.75	-0.534851	-0.534863	0.00106888	...........
	1519	380	-0.534853	-0.534863	0.00105385	...........
	1520	380.25	-0.534856	-0.534863	0.00106572	...........
	1521	380.5	-0.534859	-0.534866	0.00105658	...........
	1522	380.75	-0.534862	-0.534873	0.00106662	...........
	1523	381	-0.534864	-0.53487	0.00105262	...........
	1524	381.25	-0.534867	-0.53487	0.00105815	...........
	1525	381.5	-0.534869	-0.534877	0.00105888	...........
	1526	381.75	-0.534871	-0.534877	0.00105978	...........
	1527	382	-0.534873	-0.534885	0.00105905	...........
	1528	382.25	-0.534876	-0.534886	0.00105565	...........
	1529	382.5	-0.534879	-0.534882	0.00105902	...........
	1530	382.75	-0.534882	-0.534881	0.00105352	...........
	1531	383	-0.534883	-0.534888	0.00105952	...........
	1532	383.25	-0.534884	-0.53489	0.00106348	...........
	1533	383.5	-0.534885	-0.53489	0.00105178	...........
	1534	383.75	-0.534887	-0.53489	0.00105595	...........
	1535	384	-0.534889	-0.534895	0.00105988	...........
	1536	384.25	-0.53489	-0.534896	0.00105708	...........
	1537	384.5	-0.534892	-0.534899	0.00105748	...........
	1538	384.75	-0.534894	-0.534903	0.00105898	...........
	1539	385	-0.534896	-0.534905	0.00106288	...........
	1540	385.25	-0.534899	-0.534902	0.00105505	...........
	1541	385.5	-0.534901	-0.534904	0.00105972	...........
	1542	385.75	-0.534903	-0.534907	0.00105555	...........
	1543	386	-0.534904	-0.534908	0.00105692	...........
	1544	386.25	-0.534905	-0.534909	0.00105548	...........
	1545	386.5	-0.534906	-0.534914	0.00105385	...........
	1546	386.75	-0.534908	-0.53492	0.00106468	...........
	1547	387	-0.534911	-0.534921	0.00105608	...........
	1548	387.25	-0.534914	-0.534916	0.00104585	...........
	1549	387.5	-0.534917	-0.534918	0.00105695	...........
	1550	387.75	-0.534918	-0.534918	0.00105428	...........
	1551	388	-0.534918	-0.534925	0.00105908	...........
	1552	388.25	-0.534919	-0.534929	0.00105998	...........
	1553	388.5	-0.534921	-0.534929	0.00106095	...........
	1554	388.75	-0.534924	-0.534931	0.00106418	...........
	1555	389	-0.534926	-0.534928	0.00105012	...........
	1556	389.25	-0.534929	-0.534942	0.00106165	...........
	1557	389.5	-0.534931	-0.534937	0.00105885	...........
	1558	389.75	-0.534933	-0.534941	0.00106208	...........
	1559	390	-0.534936	-0.534941	0.00106318	...........
	1560	390.25	-0.534938	-0.534945	0.00106022	...........
	1561	390.5	-0.53494	-0.534948	0.00106448	...........
	1562	390.75	-0.534942	-0.534946	0.00105795	...........
	1563	391	-0.534944	-0.534949	0.00106245	...........
	1564	391.25	-0.534946	-0.534954	0.00106218	...........
	1565	391.5	-0.534948	-0.534954	0.00105755	...........
	1566	391.75	-0.53495	-0.534956	0.00105168	...........
	1567	392	-0.534952	-0.534956	0.00105468	...........
	1568	392.25	-0.534954	-0.534959	0.00106018	...........
	1569	392.5	-0.534956	-0.53496	0.00105212	...........
	1570	392.75	-0.534957	-0.534963	0.00105745	...........
	1571	393	-0.534959	-0.534966	0.00105648	...........
	1572	393.25	-0.534961	-0.534969	0.00105585	...........
	1573	393.5	-0.534963	-0.534972	0.00106472	...........
	1574	393.75	-0.534966	-0.534972	0.00106505	...........
	1575	394	-0.534968	-0.534973	0.00106552	...........
	1576	394.25	-0.53497	-0.534973	0.00106582	...........
	1577	394.5	-0.534972	-0.534975	0.00106015	...........
	1578	394.75	-0.534973	-0.534979	0.00106205	...........
	1579	395	-0.534974	-0.534982	0.00105912	...........
	1580	395.25	-0.534976	-0.534983	0.00106332	...........
	1581	395.5	-0.534978	-0.534984	0.00105952	...........
	1582	395.75	-0.534981	-0.534988	0.00105845	...........
	1583	396	-0.534983	-0.534989	0.00105998	...........
	1584	396.25	-0.534985	-0.534993	0.00105858	...........
	1585	396.5	-0.534987	-0.534994	0.00105558	...........
	1586	396.75	-0.534989	-0.534996	0.00106242	...........
	1587	397	-0.534992	-0.534997	0.00106048	...........
	1588	397.25	-0.534994	-0.535001	0.00107255	...........
	1589	397.5	-0.534996	-0.534998	0.00105858	...........
	1590	397.75	-0.534997	-0.534996	0.00105795	...........
	1591	398	-0.534998	-0.535002	0.00105892	...........
	1592	398.25	-0.534999	-0.535003	0.00106072	...........
	1593	398.5	-0.534999	-0.535001	0.00105595	...........
	1594	398.75	-0.535	-0.535006	0.00105578	...........
	1595	399	-0.535002	-0.535006	0.00106668	...........
	1596	399.25	-0.535003	-0.535003	0.00105628	...........
	1597	399.5	-0.535004	-0.53501	0.00106042	...........
	1598	399.75	-0.535005	-0.535008	0.00105755	...........
	1599	400	-0.535006	-0.535015	0.00106182	...........
	1600	400.25	-0.535008	-0.535018	0.00106345	...........
	1601	400.5	-0.535011	-0.535017	0.00106042	...........
	1602	400.75	-0.535014	-0.535025	0.00106578	...........
	1603	401	-0.535016	-0.53502	0.00105145	...........
	1604	401.25	-0.535019	-0.535021	0.00106098	...........
	1605	401.5	-0.535021	-0.535029	0.00106662	...........
	1606	401.75	-0.535022	-0.535025	0.00105598	...........
	1607	402	-0.535024	-0.535026	0.00105925	...........
	1608	402.25	-0.535025	-0.535028	0.00105462	...........
	1609	402.5	-0.535026	-0.535036	0.00106588	...........
	1610	402.75	-0.535027	-0.535033	0.00105882	...........
	1611	403	-0.53503	-0.535038	0.00105888	...........
	1612	403.25	-0.535032	-0.53504	0.00105995	...........
	1613	403.5	-0.535035	-0.53504	0.00106385	...........
	1614	403.75	-0.535037	-0.535037	0.00106325	...........
	1615	404	-0.535038	-0.535045	0.00106428	...........
	1616	404.25	-0.535039	-0.535049	0.00105998	...........
	1617	404.5	-0.535041	-0.535046	0.00105452	...........
	1618	404.75	-0.535044	-0.535048	0.00105588	...........
	1619	405	-0.535046	-0.53505	0.00105655	...........
	1620	405.25	-0.535047	-0.535055	0.00106688	...........
	1621	405.5	-0.535049	-0.535052	0.00105892	...........
	1622	405.75	-0.535051	-0.535056	0.00106545	...........
	1623	406	-0.535052	-0.535061	0.00106682	...........
	1624	406.25	-0.535054	-0.53506	0.00105938	...........
	1625	406.5	-0.535056	-0.535061	0.00106455	...........
	1626	406.75	-0.535058	-0.535063	0.00106715	...........
	1627	407	-0.53506	-0.535064	0.00106665	...........
	1628	407.25	-0.535061	-0.535066	0.00106442	...........
	1629	407.5	-0.535063	-0.53507	0.00106038	...........
	1630	407.75	-0.535064	-0.535073	0.00106645	...........
	1631	408	-0.535067	-0.535072	0.00106175	...........
	1632	408.25	-0.535069	-0.535074	0.00106435	...........
	1633	408.5	-0.535071	-0.535075	0.00106658	...........
	1634	408.75	-0.535073	-0.535077	0.00107342	...........
	1635	409	-0.535074	-0.53508	0.00106712	...........
	1636	409.25	-0.535076	-0.535087	0.00106242	...........
	1637	409.5	-0.535078	-0.535089	0.00106625	...........
	1638	409.75	-0.535081	-0.535088	0.00106498	...........
	1639	410	-0.535085	-0.535087	0.00106552	...........
	1640	410.25	-0.535087	-0.535089	0.00106555	...........
	1641	410.5	-0.535088	-0.535089	0.00106685	...........
	1642	410.75	-0.535088	-0.53509	0.00105348	...........
	1643	411	-0.535089	-0.535093	0.00106212	...........
	1644	411.25	-0.53509	-0.535099	0.00106112	...........
	1645	411.5	-0.535091	-0.5351	0.00105888	...........
	1646	411.75	-0.535094	-0.535102	0.00105915	...........
	1647	412	-0.535097	-0.535109	0.00106485	...........
	1648	412.25	-0.5351	-0.535104	0.00105725	...........
	1649	412.5	-0.535103	-0.53511	0.00106005	...........
	1650	412.75	-0.535105	-0.53511	0.00107062	...........
	1651	413	-0.535107	-0.535111	0.00107295	...........
	1652	413.25	-0.535109	-0.535114	0.00106312	...........
	1653	413.5	-0.53511	-0.535119	0.00105622	...........
	1654	413.75	-0.535112	-0.535114	0.00106382	...........
	1655	414	-0.535114	-0.53512	0.00106512	...........
	1656	414.25	-0.535116	-0.53512	0.00106472	...........
	1657	414.5	-0.535117	-0.535124	0.00106098	...........
	1658	414.75	-0.535119	-0.535125	0.00106862	...........
	1659	415	-0.535121	-0.535128	0.00105962	...........
	1660	415.25	-0.535123	-0.535129	0.00105832	...........
	1661	415.5	-0.535125	-0.535137	0.00106272	...........
	1662	415.75	-0.535128	-0.535138	0.00106565	...........
	1663	416	-0.535131	-0.535137	0.00105785	...........
	1664	416.25	-0.535134	-0.535139	0.00106552	...........
	1665	416.5	-0.535137	-0.535138	0.00106475	...........
	1666	416.75	-0.535138	-0.535137	0.00106838	...........
	1667	417	-0.535138	-0.535141	0.00106588	...........
	1668	417.25	-0.535139	-0.53514	0.00105865	...........
	1669	417.5	-0.535139	-0.535148	0.00107392	...........
	1670	417.75	-0.535141	-0.535145	0.00106132	...........
	1671	418	-0.535143	-0.535149	0.00106255	...........
	1672	418.25	-0.535145	-0.535151	0.00106028	...........
	1673	418.5	-0.535147	-0.535153	0.00105745	...........
	1674	418.75	-0.535149	-0.535157	0.00106352	...........
	1675	419	-0.535151	-0.535155	0.00106272	...........
	1676	419.25	-0.535153	-0.535158	0.00105992	...........
	1677	419.5	-0.535155	-0.535158	0.00105122	...........
	1678	419.75	-0.535156	-0.535159	0.00105152	...........
	1679	420	-0.535157	-0.535169	0.00106475	...........
	1680	420.25	-0.535159	-0.535167	0.00105928	...........
	1681	420.5	-0.535162	-0.535169	0.00105468	...........
	1682	420.75	-0.535165	-0.535175	0.00106902	...........
	1683	421	-0.535167	-0.535179	0.00105942	...........
	1684	421.25	-0.535171	-0.53518	0.00105832	...........
	1685	421.5	-0.535174	-0.535182	0.00105822	...........
	1686	421.75	-0.535177	-0.535188	0.00107062	...........
	1687	422	-0.53518	-0.535186	0.00106315	...........
	1688	422.25	-0.535183	-0.535185	0.00105358	...........
	1689	422.5	-0.535185	-0.53519	0.00106148	...........
	1690	422.75	-0.535186	-0.535196	0.00106455	...........
	1691	423	-0.535188	-0.535193	0.00105852	...........
	1692	423.25	-0.53519	-0.535197	0.00106015	...........
	1693	423.5	-0.535192	-0.5352	0.00106262	...........
	1694	423.75	-0.535195	-0.535198	0.00106895	...........
	1695	424	-0.535196	-0.535196	0.00105415	...........
	1696	424.25	-0.535198	-0.535207	0.00105942	...........
	1697	424.5	-0.535199	-0.535208	0.00106038	...........
	1698	424.75	-0.535201	-0.535206	0.00105518	...........
	1699	425	-0.535203	-0.535208	0.00105438	...........
	1700	425.25	-0.535206	-0.535212	0.00105615	...........
	1701	425.5	-0.535208	-0.535219	0.00106225	...........
	1702	425.75	-0.53521	-0.535214	0.00106005	...........
	1703	426	-0.535212	-0.535221	0.00106272	...........
	1704	426.25	-0.535215	-0.535224	0.00106492	...........
	1705	426.5	-0.535217	-0.535221	0.00105435	...........
	1706	426.75	-0.535219	-0.535222	0.00105248	...........
	1707	427	-0.535221	-0.535227	0.00105405	...........
	1708	427.25	-0.535222	-0.535224	0.00105212	...........
	1709	427.5	-0.535223	-0.535225	0.00104975	...........
	1710	427.75	-0.535224	-0.535234	0.00106115	...........
	1711	428	-0.535226	-0.535232	0.00105742	...........
	1712	428.25	-0.535228	-0.535228	0.00105615	...........
	1713	428.5	-0.53523	-0.535232	0.00105558	...........
	1714	428.75	-0.535231	-0.535239	0.00106718	...........
	1715	429	-0.535232	-0.535242	0.00105788	...........
	1716	429.25	-0.535234	-0.535242	0.00105472	...........
	1717	429.5	-0.535237	-0.535244	0.00105492	...........
	1718	429.75	-0.53524	-0.535248	0.00106112	...........
	1719	430	-0.535242	-0.53525	0.00105838	...........
	1720	430.25	-0.535245	-0.535249	0.00105205	...........
	1721	430.5	-0.535247	-0.535248	0.00106348	...........
	1722	430.75	-0.535248	-0.535254	0.00106168	...........
	1723	431	-0.535249	-0.535253	0.00105932	...........
	1724	431.25	-0.535251	-0.535261	0.00106398	...........
	1725	431.5	-0.535253	-0.535262	0.00106155	...........
	1726	431.75	-0.535255	-0.535256	0.00105295	...........
	1727	432	-0.535257	-0.535262	0.00105445	...........
	1728	432.25	-0.535259	-0.535266	0.00105975	...........
	1729	432.5	-0.53526	-0.535266	0.00104758	...........
	1730	432.75	-0.535262	-0.535269	0.00105908	...........
	1731	433	-0.535265	-0.535274	0.00106032	...........
	1732	433.25	-0.535267	-0.535277	0.00107352	...........
	1733	433.5	-0.53527	-0.535274	0.00106882	...........
	1734	433.75	-0.535272	-0.535274	0.00106555	...........
	1735	434	-0.535274	-0.535274	0.00105992	...........
	1736	434.25	-0.535275	-0.53528	0.00106145	...........
	1737	434.5	-0.535275	-0.535279	0.00106842	...........
	1738	434.75	-0.535276	-0.535283	0.00106532	...........
	1739	435	-0.535278	-0.535282	0.00105645	...........
	1740	435.25	-0.53528	-0.535284	0.00105455	...........
	1741	435.5	-0.535281	-0.535285	0.00105492	...........
	1742	435.75	-0.535282	-0.535287	0.00106185	...........
	1743	436	-0.535284	-0.535293	0.00106225	...........
	1744	436.25	-0.535286	-0.535296	0.00106185	...........
	1745	436.5	-0.535288	-0.5353	0.00106958	...........
	1746	436.75	-0.535292	-0.535296	0.00106222	...........
	1747	437	-0.535295	-0.535298	0.00105332	...........
	1748	437.25	-0.535297	-0.535301	0.00105792	...........
	1749	437.5	-0.535298	-0.535305	0.00105875	...........
	1750	437.75	-0.535299	-0.535307	0.00106252	...........
	1751	438	-0.535301	-0.535305	0.00105815	...........
	1752	438.25	-0.535303	-0.53531	0.00105592	...........
	1753	438.5	-0.535305	-0.53531	0.00105392	...........
	1754	438.75	-0.535307	-0.535311	0.00105062	...........
	1755	439	-0.535309	-0.535317	0.00105622	...........
	1756	439.25	-0.535311	-0.535318	0.00105658	...........
	1757	439.5	-0.535313	-0.535321	0.00105785	...........
	1758	439.75	-0.535316	-0.535323	0.00106338	...........
	1759	440	-0.535318	-0.535323	0.00105892	...........
	1760	440.25	-0.53532	-0.535322	0.00106005	...........
	1761	440.5	-0.535322	-0.535324	0.00105482	...........
	1762	440.75	-0.535323	-0.535325	0.00105102	...........
	1763	441	-0.535323	-0.53533	0.00105708	...........
	1764	441.25	-0.535325	-0.53533	0.00105465	...........
	1765	441.5	-0.535326	-0.535327	0.00105378	...........
	1766	441.75	-0.535328	-0.535337	0.00106645	...........
	1767	442	-0.535329	-0.535339	0.00105762	...........
	1768	442.25	-0.535331	-0.53534	0.00106652	...........
	1769	442.5	-0.535334	-0.535338	0.00105922	...........
	1770	442.75	-0.535337	-0.535344	0.00106372	...........
	1771	443	-0.535339	-0.535344	0.00106108	...........
	1772	443.25	-0.535341	-0.535345	0.00105875	...........
	1773	443.5	-0.535342	-0.535345	0.00105952	...........
	1774	443.75	-0.535343	-0.535351	0.00105912	...........
	1775	444	-0.535345	-0.535349	0.00106215	...........
	1776	444.25	-0.535346	-0.535353	0.00106358	...........
	1777	444.5	-0.535348	-0.535357	0.00106775	...........
	1778	444.75	-0.535351	-0.535359	0.00106458	...........
	1779	445	-0.535353	-0.535361	0.00105395	...........
	1780	445.25	-0.535356	-0.535363	0.00106288	...........
	1781	445.5	-0.535358	-0.535364	0.00106228	...........
	1782	445.75	-0.535361	-0.535365	0.00106138	...........
	1783	446	-0.535362	-0.535368	0.00105712	...........
	1784	446.25	-0.535364	-0.53537	0.00106168	...........
	1785	446.5	-0.535366	-0.535373	0.00107032	...........
	1786	446.75	-0.535368	-0.535372	0.00106602	...........
	1787	447	-0.53537	-0.535374	0.00106772	...........
	1788	447.25	-0.535371	-0.535378	0.00106795	...........
	1789	447.5	-0.535373	-0.535371	0.00106135	...........
	1790	447.75	-0.535374	-0.535378	0.00105438	...........
	1791	448	-0.535375	-0.535382	0.00106968	...........
	1792	448.25	-0.535376	-0.535384	0.00106275	...........
	1793	448.5	-0.535378	-0.535381	0.00106042	...........
	1794	448.75	-0.53538	-0.535384	0.00106518	...........
	1795	449	-0.535382	-0.535387	0.00107055	...........
	1796	449.25	-0.535383	-0.535388	0.00106515	...........
	1797	449.5	-0.535385	-0.53539	0.00106045	...........
	1798	449.75	-0.535386	-0.535397	0.00107118	...........
	1799	450	-0.535389	-0.535397	0.00107108	...........
	1800	450.25	-0.535391	-0.535392	0.00106508	...........
	1801	450.5	-0.535393	-0.535392	0.00106172	...........
	1802	450.75	-0.535394	-0.535393	0.00105445	...........
	1803	451	-0.535394	-0.535394	0.00106158	...........
	1804	451.25	-0.535393	-0.5354	0.00106378	...........
	1805	451.5	-0.535394	-0.535402	0.00106385	...........
	1806	451.75	-0.535396	-0.535405	0.00106605	...........
	1807	452	-0.535398	-0.535402	0.00105908	...........
	1808	452.25	-0.535401	-0.535404	0.00106038	...........
	1809	452.5	-0.535403	-0.535408	0.00106142	...........
	1810	452.75	-0.535404	-0.535409	0.00106162	...........
	1811	453	-0.535405	-0.535408	0.00105492	...........
	1812	453.25	-0.535407	-0.535414	0.00106542	...........
	1813	453.5	-0.535408	-0.53541	0.00106255	...........
	1814	453.75	-0.53541	-0.535415	0.00105732	...........
	1815	454	-0.535411	-0.535411	0.00105502	...........
	1816	454.25	-0.535412	-0.535417	0.00106285	...........
	1817	454.5	-0.535413	-0.535416	0.00105285	...........
	1818	454.75	-0.535414	-0.535419	0.00105882	...........
	1819	455	-0.535415	-0.535425	0.00105782	...........
	1820	455.25	-0.535417	-0.535425	0.00105312	...........
	1821	455.5	-0.53542	-0.535424	0.00105342	...........
	1822	455.75	-0.535422	-0.535427	0.00105542	...........
	1823	456	-0.535424	-0.535429	0.00105538	...........
	1824	456.25	-0.535425	-0.535429	0.00104742	...........
	1825	456.5	-0.535427	-0.535431	0.00105268	...........
	1826	456.75	-0.535428	-0.535438	0.00105502	...........
	1827	457	-0.53543	-0.53544	0.00105768	...........
	1828	457.25	-0.535433	-0.535438	0.00105135	...........
	1829	457.5	-0.535435	-0.535437	0.00105958	...........
	1830	457.75	-0.535437	-0.535441	0.00105705	...........
	1831	458	-0.535439	-0.535444	0.00105132	...........
	1832	458.25	-0.53544	-0.535446	0.00104792	...........
	1833	458.5	-0.535441	-0.535451	0.00105865	...........
	1834	458.75	-0.535444	-0.535449	0.00105415	...........
	1835	459	-0.535446	-0.535448	0.00105005	...........
	1836	459.25	-0.535448	-0.535452	0.00105048	...........
	1837	459.5	-0.535449	-0.535456	0.00105618	...........
	1838	459.75	-0.53545	-0.535454	0.00105072	...........
	1839	460	-0.535452	-0.53545	0.00104765	...........
	1840	460.25	-0.535453	-0.535457	0.00105458	...........
	1841	460.5	-0.535453	-0.535462	0.00105802	...........
	1842	460.75	-0.535455	-0.53546	0.00105828	...........
	1843	461	-0.535457	-0.535464	0.00105098	...........
	1844	461.25	-0.535459	-0.535468	0.00106512	...........
	1845	461.5	-0.535461	-0.535462	0.00105512	...........
	1846	461.75	-0.535463	-0.535467	0.00105912	...........
	1847	462	-0.535465	-0.53547	0.00105968	...........
	1848	462.25	-0.535466	-0.535473	0.00105962	...........
	1849	462.5	-0.535467	-0.535473	0.00105472	...........
	1850	462.75	-0.535469	-0.535476	0.00105542	...........
	1851	463	-0.535471	-0.53548	0.00105852	...........
	1852	463.25	-0.535474	-0.535479	0.00105732	...........
	1853	463.5	-0.535476	-0.535475	0.00105568	...........
	1854	463.75	-0.535477	-0.535481	0.00106072	...........
	1855	464	-0.535478	-0.53548	0.00106395	...........
	1856	464.25	-0.535479	-0.53548	0.00105895	...........
	1857	464.5	-0.535479	-0.535484	0.00105415	...........
	1858	464.75	-0.53548	-0.535486	0.00105668	...........
	1859	465	-0.535482	-0.535486	0.00105115	...........
	1860	465.25	-0.535483	-0.535492	0.00105612	...........
	1861	465.5	-0.535486	-0.535494	0.00106098	...........
	1862	465.75	-0.535488	-0.535497	0.00105815	...........
	1863	466	-0.535491	-0.535492	0.00105328	...........
	1864	466.25	-0.535493	-0.535497	0.00106242	...........
	1865	466.5	-0.535494	-0.535502	0.00105938	...........
	1866	466.75	-0.535496	-0.535499	0.00106375	...........
	1867	467	-0.535497	-0.535504	0.00106032	...........
	1868	467.25	-0.535499	-0.535504	0.00105008	...........
	1869	467.5	-0.535501	-0.535512	0.00106752	...........
	1870	467.75	-0.535503	-0.535507	0.00105718	...........
	1871	468	-0.535506	-0.535511	0.00105762	...........
	1872	468.25	-0.535508	-0.535512	0.00106198	...........
	1873	468.5	-0.535509	-0.535518	0.00106788	...........
	1874	468.75	-0.535511	-0.535513	0.00106365	...........
	1875	469	-0.535513	-0.535519	0.00106295	...........
	1876	469.25	-0.535514	-0.535522	0.00106012	...........
	1877	469.5	-0.535516	-0.535524	0.00106278	...........
	1878	469.75	-0.535519	-0.535526	0.00106478	...........
	1879	470	-0.535521	-0.535531	0.00106525	...........
	1880	470.25	-0.535524	-0.535533	0.00106522	...........
	1881	470.5	-0.535526	-0.535529	0.00106088	...........
	1882	470.75	-0.535529	-0.535532	0.00106222	...........
	1883	471	-0.53553	-0.535537	0.00106218	...........
	1884	471.25	-0.535532	-0.535538	0.00105978	...........
	1885	471.5	-0.535533	-0.535537	0.00106075	...........
	1886	471.75	-0.535535	-0.535542	0.00106522	...........
	1887	472	-0.535537	-0.535547	0.00106378	...........
	1888	472.25	-0.535539	-0.535549	0.00106385	...........
	1889	472.5	-0.535542	-0.53555	0.00106618	...........
	1890	472.75	-0.535545	-0.535552	0.00106285	...........
	1891	473	-0.535548	-0.535548	0.00106338	...........
	1892	473.25	-0.535549	-0.535549	0.00106228	...........
	1893	473.5	-0.53555	-0.535554	0.00105762	...........
	1894	473.75	-0.53555	-0.535558	0.00106368	...........
	1895	474	-0.535551	-0.535556	0.00105545	...........
	1896	474.25	-0.535553	-0.535557	0.00106462	...........
	1897	474.5	-0.535555	-0.535564	0.00107232	...........
	1898	474.75	-0.535557	-0.535561	0.00106782	...........
	1899	475	-0.535559	-0.535568	0.00106568	...........
	1900	475.25	-0.535561	-0.53557	0.00106475	...........
	1901	475.5	-0.535564	-0.535573	0.00106178	...........
	1902	475.75	-0.535567	-0.535573	0.00105612	...........
	1903	476	-0.535569	-0.535582	0.00106488	...........
	1904	476.25	-0.535572	-0.535584	0.00107022	...........
	1905	476.5	-0.535576	-0.535583	0.00105662	...........
	1906	476.75	-0.535579	-0.535587	0.00106275	...........
	1907	477	-0.535582	-0.535589	0.00106775	...........
	1908	477.25	-0.535584	-0.53559	0.00106438	...........
	1909	477.5	-0.535587	-0.535589	0.00106082	...........
	1910	477.75	-0.535588	-0.535593	0.00106232	...........
	1911	478	-0.53559	-0.535598	0.00106562	...........
	1912	478.25	-0.535591	-0.535596	0.00106398	...........
	1913	478.5	-0.535593	-0.535598	0.00106125	...........
	1914	478.75	-0.535595	-0.5356	0.00105818	...........
	1915	479	-0.535597	-0.535604	0.00106672	...........
	1916	479.25	-0.535599	-0.53561	0.00106055	...........
	1917	479.5	-0.535601	-0.535607	0.00105875	...........
	1918	479.75	-0.535604	-0.535612	0.00105952	...........
	1919	480	-0.535607	-0.535616	0.00105622	...........
	1920	480.25	-0.535609	-0.535613	0.00105545	...........
	1921	480.5	-0.535611	-0.535616	0.00106288	...........
	1922	480.75	-0.535613	-0.535621	0.00107112	...........
	1923	481	-0.535615	-0.535619	0.00106308	...........
	1924	481.25	-0.535617	-0.535623	0.00106392	...........
	1925	481.5	-0.535619	-0.53563	0.00107372	...........
	1926	481.75	-0.535621	-0.535629	0.00105892	...........
	1927	482	-0.535624	-0.535633	0.00106275	...........
	1928	482.25	-0.535627	-0.535636	0.00107428	...........
	1929	482.5	-0.53563	-0.535641	0.00107058	...........
	1930	482.75	-0.535633	-0.535638	0.00106295	...........
	1931	483	-0.535636	-0.535638	0.00106402	...........
	1932	483.25	-0.535638	-0.535642	0.00106438	...........
	1933	483.5	-0.535639	-0.535644	0.00106028	...........
	1934	483.75	-0.53564	-0.535647	0.00106098	...........
	1935	484	-0.535642	-0.535653	0.00107118	...........
	1936	484.25	-0.535644	-0.535654	0.00106545	...........
	1937	484.5	-0.535648	-0.535655	0.00105512	...........
	1938	484.75	-0.535651	-0.535652	0.00106318	...........
	1939	485	-0.535653	-0.535661	0.00106558	...........
	1940	485.25	-0.535654	-0.53566	0.00105658	...........
	1941	485.5	-0.535656	-0.535666	0.00106215	...........
	1942	485.75	-0.535659	-0.535666	0.00106435	...........
	1943	486	-0.535661	-0.535665	0.00106155	...........
	1944	486.25	-0.535664	-0.535669	0.00106268	...........
	1945	486.5	-0.535665	-0.535672	0.00105575	...........
	1946	486.75	-0.535667	-0.535676	0.00106068	...........
	1947	487	-0.535669	-0.535678	0.00105938	...........
	1948	487.25	-0.535672	-0.535675	0.00106062	...........
	1949	487.5	-0.535674	-0.53568	0.00106695	...........
	1950	487.75	-0.535676	-0.535682	0.00106312	...........
	1951	488	-0.535678	-0.535683	0.00106052	...........
	1952	488.25	-0.535679	-0.535683	0.00105952	...........
	1953	488.5	-0.535681	-0.535686	0.00106735	...........
	1954	488.75	-0.535683	-0.535686	0.00105718	...........
	1955	489	-0.535684	-0.535692	0.00105588	...........
	1956	489.25	-0.535686	-0.535693	0.00107015	...........
	1957	489.5	-0.535688	-0.535699	0.00107152	...........
	1958	489.75	-0.535691	-0.535697	0.00105892	...........
	1959	490	-0.535694	-0.535697	0.00105765	...........
	1960	490.25	-0.535696	-0.535705	0.00106015	...........
	1961	490.5	-0.535698	-0.535705	0.00106318	...........
	1962	490.75	-0.5357	-0.535705	0.00106222	...........
	1963	491	-0.535702	-0.535707	0.00106112	...........
	1964	491.25	-0.535704	-0.535713	0.00105995	...........
	1965	491.5	-0.535706	-0.535714	0.00105258	...........
	1966	491.75	-0.535708	-0.535711	0.00105685	...........
	1967	492	-0.53571	-0.535718	0.00106082	...........
	1968	492.25	-0.535712	-0.535719	0.00105925	...........
	1969	492.5	-0.535714	-0.535714	0.00105798	...........
	1970	492.75	-0.535716	-0.535723	0.00106148	...........
	1971	493	-0.535717	-0.535723	0.00105788	...........
	1972	493.25	-0.535719	-0.535721	0.00105488	...........
	1973	493.5	-0.53572	-0.535724	0.00105778	...........
	1974	493.75	-0.535722	-0.535731	0.00106355	...........
	1975	494	-0.535723	-0.535732	0.00105938	...........
	1976	494.25	-0.535726	-0.535732	0.00105458	...........
	1977	494.5	-0.535729	-0.535736	0.00106188	...........
	1978	494.75	-0.535731	-0.535744	0.00106328	...........
	1979	495	-0.535734	-0.53574	0.00105215	...........
	1980	495.25	-0.535737	-0.535745	0.00106048	...........
	1981	495.5	-0.53574	-0.535745	0.00106558	...........
	1982	495.75	-0.535742	-0.535748	0.00105548	...........
	1983	496	-0.535744	-0.535746	0.00105768	...........
	1984	496.25	-0.535745	-0.535748	0.00106245	...........
[truncated: 513 more rows]

## Sheet: A1D14 Abiotic
													Nyquist Plot: See A1D7
PSTAT	PSTAT	IFC1010-27215	Potentiostat
VDC	POTEN	0	T	DC &Voltage (V)
FREQINIT	QUANT	100000	Initial Fre&q. (Hz)
FREQFINAL	QUANT	0.1	Final Fre&q. (Hz)
PTSPERDEC	QUANT	10	Points/&decade
VAC	QUANT	10	AC &Voltage (mV rms)
AREA	QUANT	1.8	&Area (cm^2)
CONDIT	TWOPARAM	F	15	0	Conditionin&g	Time(s)	E(V)
DELAY	TWOPARAM	T	60	0	Init. De&lay	Time(s)	Stab.(mV/s)
SPEED	SELECTOR	1	&Optimize for:
THD	SELECTOR	0	T&HD
DRIFTCOR	SELECTOR	0	&Drift Correction
ZGUESS	QUANT	100000	E&stimated Z (ohms)
OCVCURVE	TABLE	240
	Pt	T	Vf	Vm	Ach	Over	Temp
	#	s	V vs. Ref.	V	V	bits	deg C
	0	0.25	-0.49054	-0.49054	0	...........	1447.12
	1	0.5	-0.49054	-0.49054	0	...........	1447.12
	2	0.75	-0.490541	-0.490558	0	...........	1447.12
	3	1	-0.490542	-0.490566	0	...........	1446.58
	4	1.25	-0.490547	-0.490559	0	...........	1446.58
	5	1.5	-0.490553	-0.490575	0	...........	1446.58
	6	1.75	-0.49056	-0.490578	0	...........	1446.58
	7	2	-0.490566	-0.490591	0	...........	1447.03
	8	2.25	-0.490572	-0.490592	0	...........	1447.03
	9	2.5	-0.49058	-0.490602	0	...........	1447.03
	10	2.75	-0.490587	-0.490608	0	...........	1447.03
	11	3	-0.490594	-0.490607	0	...........	1447.03
	12	3.25	-0.4906	-0.490619	0	...........	1447.03
	13	3.5	-0.490606	-0.490624	0	...........	1447.03
	14	3.75	-0.490611	-0.490637	0	...........	1447.03
	15	4	-0.490618	-0.490644	0	...........	1446.85
	16	4.25	-0.490626	-0.490646	0	...........	1446.85
	17	4.5	-0.490634	-0.49065	0	...........	1446.85
	18	4.75	-0.49064	-0.490657	0	...........	1446.85
	19	5	-0.490646	-0.490669	0	...........	1447.03
	20	5.25	-0.490652	-0.49068	0	...........	1447.03
	21	5.5	-0.490659	-0.490685	0	...........	1447.03
	22	5.75	-0.490668	-0.490679	0	...........	1447.03
	23	6	-0.490675	-0.490684	0	...........	1446.67
	24	6.25	-0.49068	-0.490684	0	...........	1446.67
	25	6.5	-0.490682	-0.490689	0	...........	1446.67
	26	6.75	-0.490684	-0.490691	0	...........	1446.67
	27	7	-0.490686	-0.490692	0	...........	1447.12
	28	7.25	-0.490688	-0.490704	0	...........	1447.12
	29	7.5	-0.490691	-0.490711	0	...........	1447.12
	30	7.75	-0.490696	-0.49072	0	...........	1447.12
	31	8	-0.490702	-0.490717	0	...........	1447.12
	32	8.25	-0.490709	-0.490726	0	...........	1447.12
	33	8.5	-0.490715	-0.490728	0	...........	1447.12
	34	8.75	-0.49072	-0.49074	0	...........	1447.12
	35	9	-0.490725	-0.490734	0	...........	1447.12
	36	9.25	-0.49073	-0.490746	0	...........	1447.12
	37	9.5	-0.490734	-0.490742	0	...........	1447.12
	38	9.75	-0.490738	-0.490745	0	...........	1447.12
	39	10	-0.490741	-0.490743	0	...........	1447.12
	40	10.25	-0.490743	-0.490752	0	...........	1447.12
	41	10.5	-0.490745	-0.490753	0	...........	1447.12
	42	10.75	-0.490747	-0.490761	0	...........	1447.12
	43	11	-0.49075	-0.490761	0	...........	1446.94
	44	11.25	-0.490754	-0.490763	0	...........	1446.94
	45	11.5	-0.490758	-0.490764	0	...........	1446.94
	46	11.75	-0.490761	-0.490769	0	...........	1446.94
	47	12	-0.490763	-0.490773	0	...........	1447.12
	48	12.25	-0.490766	-0.490779	0	...........	1447.12
	49	12.5	-0.490769	-0.490784	0	...........	1447.12
	50	12.75	-0.490773	-0.490784	0	...........	1447.12
	51	13	-0.490778	-0.490788	0	...........	1446.76
	52	13.25	-0.490781	-0.490787	0	...........	1446.76
	53	13.5	-0.490784	-0.490793	0	...........	1446.76
	54	13.75	-0.490787	-0.490793	0	...........	1446.76
	55	14	-0.490789	-0.490801	0	...........	1447.12
	56	14.25	-0.490792	-0.49081	0	...........	1447.12
	57	14.5	-0.490796	-0.490799	0	...........	1447.12
	58	14.75	-0.490799	-0.490803	0	...........	1447.12
	59	15	-0.490802	-0.490814	0	...........	1447.12
	60	15.25	-0.490804	-0.490808	0	...........	1447.12
	61	15.5	-0.490806	-0.49081	0	...........	1447.12
	62	15.75	-0.490808	-0.490812	0	...........	1447.12
	63	16	-0.49081	-0.490812	0	...........	1447.12
	64	16.25	-0.490811	-0.490819	0	...........	1447.12
	65	16.5	-0.490812	-0.490813	0	...........	1447.12
	66	16.75	-0.490814	-0.490816	0	...........	1447.12
	67	17	-0.490815	-0.490823	0	...........	1447.12
	68	17.25	-0.490816	-0.490817	0	...........	1447.12
	69	17.5	-0.490817	-0.490824	0	...........	1447.12
	70	17.75	-0.490819	-0.490825	0	...........	1447.12
	71	18	-0.490821	-0.49083	0	...........	1446.94
	72	18.25	-0.490823	-0.490827	0	...........	1446.94
	73	18.5	-0.490825	-0.490832	0	...........	1446.94
	74	18.75	-0.490827	-0.490827	0	...........	1446.94
	75	19	-0.490828	-0.490832	0	...........	1447.12
	76	19.25	-0.490829	-0.490835	0	...........	1447.12
	77	19.5	-0.49083	-0.490837	0	...........	1447.12
	78	19.75	-0.490832	-0.490838	0	...........	1447.12
	79	20	-0.490834	-0.490839	0	...........	1446.76
	80	20.25	-0.490836	-0.490836	0	...........	1446.76
	81	20.5	-0.490838	-0.490859	0	...........	1446.76
	82	20.75	-0.49084	-0.490845	0	...........	1446.76
	83	21	-0.490843	-0.490843	0	...........	1447.12
	84	21.25	-0.490846	-0.490854	0	...........	1447.12
	85	21.5	-0.490848	-0.490857	0	...........	1447.12
	86	21.75	-0.490849	-0.49085	0	...........	1447.12
	87	22	-0.490851	-0.490845	0	...........	1446.67
	88	22.25	-0.490852	-0.490851	0	...........	1446.67
	89	22.5	-0.490851	-0.490852	0	...........	1446.67
	90	22.75	-0.49085	-0.490855	0	...........	1446.67
	91	23	-0.490851	-0.490852	0	...........	1447.12
	92	23.25	-0.490852	-0.490853	0	...........	1447.12
	93	23.5	-0.490853	-0.490861	0	...........	1447.12
	94	23.75	-0.490854	-0.490855	0	...........	1447.12
	95	24	-0.490855	-0.490857	0	...........	1447.12
	96	24.25	-0.490856	-0.49086	0	...........	1447.12
	97	24.5	-0.490857	-0.490858	0	...........	1447.12
	98	24.75	-0.490858	-0.490864	0	...........	1447.12
	99	25	-0.490859	-0.490868	0	...........	1447.21
	100	25.25	-0.490861	-0.490865	0	...........	1447.21
	101	25.5	-0.490863	-0.490861	0	...........	1447.21
	102	25.75	-0.490864	-0.490866	0	...........	1447.21
	103	26	-0.490865	-0.49086	0	...........	1447.12
	104	26.25	-0.490864	-0.49087	0	...........	1447.12
	105	26.5	-0.490864	-0.490858	0	...........	1447.12
	106	26.75	-0.490864	-0.490868	0	...........	1447.12
	107	27	-0.490864	-0.490869	0	...........	1447.21
	108	27.25	-0.490865	-0.490867	0	...........	1447.21
	109	27.5	-0.490866	-0.490865	0	...........	1447.21
	110	27.75	-0.490867	-0.490871	0	...........	1447.21
	111	28	-0.490868	-0.490874	0	...........	1447.21
	112	28.25	-0.490869	-0.490875	0	...........	1447.21
	113	28.5	-0.490871	-0.490877	0	...........	1447.21
	114	28.75	-0.490873	-0.490865	0	...........	1447.21
	115	29	-0.490874	-0.49087	0	...........	1447.12
	116	29.25	-0.490873	-0.490884	0	...........	1447.12
	117	29.5	-0.490872	-0.490869	0	...........	1447.12
	118	29.75	-0.490873	-0.490863	0	...........	1447.12
	119	30	-0.490873	-0.490878	0	...........	1447.21
	120	30.25	-0.490872	-0.490879	0	...........	1447.21
	121	30.5	-0.490872	-0.490873	0	...........	1447.21
	122	30.75	-0.490874	-0.490874	0	...........	1447.21
	123	31	-0.490875	-0.490877	0	...........	1447.03
	124	31.25	-0.490875	-0.490874	0	...........	1447.03
	125	31.5	-0.490875	-0.490879	0	...........	1447.03
	126	31.75	-0.490876	-0.490873	0	...........	1447.03
	127	32	-0.490876	-0.490871	0	...........	1447.21
	128	32.25	-0.490875	-0.490877	0	...........	1447.21
	129	32.5	-0.490875	-0.490887	0	...........	1447.21
	130	32.75	-0.490876	-0.490876	0	...........	1447.21
	131	33	-0.490877	-0.490872	0	...........	1447.03
	132	33.25	-0.490878	-0.490878	0	...........	1447.03
	133	33.5	-0.490878	-0.490886	0	...........	1447.03
	134	33.75	-0.490878	-0.490881	0	...........	1447.03
	135	34	-0.490879	-0.490878	0	...........	1447.21
	136	34.25	-0.49088	-0.490889	0	...........	1447.21
	137	34.5	-0.490881	-0.490878	0	...........	1447.21
	138	34.75	-0.490882	-0.490869	0	...........	1447.21
	139	35	-0.490881	-0.49087	0	...........	1447.03
	140	35.25	-0.490878	-0.490879	0	...........	1447.03
	141	35.5	-0.490875	-0.490882	0	...........	1447.03
	142	35.75	-0.490875	-0.490871	0	...........	1447.03
	143	36	-0.490876	-0.49088	0	...........	1447.21
	144	36.25	-0.490876	-0.490873	0	...........	1447.21
	145	36.5	-0.490877	-0.49088	0	...........	1447.21
	146	36.75	-0.490877	-0.490881	0	...........	1447.21
	147	37	-0.490877	-0.490876	0	...........	1446.94
	148	37.25	-0.490878	-0.490866	0	...........	1446.94
	149	37.5	-0.490877	-0.490873	0	...........	1446.94
	150	37.75	-0.490875	-0.49087	0	...........	1446.94
	151	38	-0.490873	-0.490876	0	...........	1447.21
	152	38.25	-0.490872	-0.490871	0	...........	1447.21
	153	38.5	-0.490872	-0.490866	0	...........	1447.21
	154	38.75	-0.490872	-0.490879	0	...........	1447.21
	155	39	-0.490872	-0.490869	0	...........	1446.85
	156	39.25	-0.490872	-0.490871	0	...........	1446.85
	157	39.5	-0.490872	-0.490869	0	...........	1446.85
	158	39.75	-0.490872	-0.490866	0	...........	1446.85
	159	40	-0.490871	-0.490876	0	...........	1447.21
	160	40.25	-0.49087	-0.490867	0	...........	1447.21
	161	40.5	-0.49087	-0.490869	0	...........	1447.21
	162	40.75	-0.49087	-0.490868	0	...........	1447.21
	163	41	-0.49087	-0.490873	0	...........	1446.85
	164	41.25	-0.49087	-0.490868	0	...........	1446.85
	165	41.5	-0.49087	-0.490874	0	...........	1446.85
	166	41.75	-0.49087	-0.490866	0	...........	1446.85
	167	42	-0.49087	-0.490864	0	...........	1447.21
	168	42.25	-0.49087	-0.490864	0	...........	1447.21
	169	42.5	-0.490868	-0.490858	0	...........	1447.21
	170	42.75	-0.490865	-0.490866	0	...........	1447.21
	171	43	-0.490863	-0.490861	0	...........	1446.76
	172	43.25	-0.490862	-0.490856	0	...........	1446.76
	173	43.5	-0.490862	-0.490855	0	...........	1446.76
	174	43.75	-0.49086	-0.490858	0	...........	1446.76
	175	44	-0.490858	-0.490855	0	...........	1447.21
	176	44.25	-0.490857	-0.490855	0	...........	1447.21
	177	44.5	-0.490856	-0.490855	0	...........	1447.21
	178	44.75	-0.490856	-0.490863	0	...........	1447.21
	179	45	-0.490856	-0.490858	0	...........	1446.85
	180	45.25	-0.490858	-0.490856	0	...........	1446.85
	181	45.5	-0.490858	-0.490851	0	...........	1446.85
	182	45.75	-0.490858	-0.490854	0	...........	1446.85
	183	46	-0.490856	-0.49085	0	...........	1447.21
	184	46.25	-0.490854	-0.490857	0	...........	1447.21
	185	46.5	-0.490853	-0.490857	0	...........	1447.21
	186	46.75	-0.490854	-0.490852	0	...........	1447.21
	187	47	-0.490854	-0.49085	0	...........	1446.76
	188	47.25	-0.490854	-0.490858	0	...........	1446.76
	189	47.5	-0.490854	-0.490854	0	...........	1446.76
	190	47.75	-0.490854	-0.490849	0	...........	1446.76
	191	48	-0.490853	-0.490843	0	...........	1447.21
	192	48.25	-0.490852	-0.490841	0	...........	1447.21
	193	48.5	-0.490849	-0.490852	0	...........	1447.21
	194	48.75	-0.490847	-0.490852	0	...........	1447.21
	195	49	-0.490847	-0.49085	0	...........	1446.76
	196	49.25	-0.490848	-0.490844	0	...........	1446.76
	197	49.5	-0.490849	-0.490844	0	...........	1446.76
	198	49.75	-0.490848	-0.490846	0	...........	1446.76
	199	50	-0.490847	-0.490844	0	...........	1447.21
	200	50.25	-0.490846	-0.490847	0	...........	1447.21
	201	50.5	-0.490845	-0.490841	0	...........	1447.21
	202	50.75	-0.490845	-0.490845	0	...........	1447.21
	203	51	-0.490844	-0.490844	0	...........	1447.3
	204	51.25	-0.490844	-0.490847	0	...........	1447.3
	205	51.5	-0.490844	-0.490842	0	...........	1447.3
	206	51.75	-0.490844	-0.490839	0	...........	1447.3
	207	52	-0.490844	-0.49085	0	...........	1447.21
	208	52.25	-0.490844	-0.490848	0	...........	1447.21
	209	52.5	-0.490845	-0.490851	0	...........	1447.21
	210	52.75	-0.490846	-0.490843	0	...........	1447.21
	211	53	-0.490847	-0.490848	0	...........	1447.21
	212	53.25	-0.490848	-0.490848	0	...........	1447.21
	213	53.5	-0.490847	-0.490842	0	...........	1447.21
	214	53.75	-0.490847	-0.490848	0	...........	1447.21
	215	54	-0.490846	-0.490842	0	...........	1447.3
	216	54.25	-0.490846	-0.490846	0	...........	1447.3
	217	54.5	-0.490845	-0.490835	0	...........	1447.3
	218	54.75	-0.490844	-0.490844	0	...........	1447.3
	219	55	-0.490842	-0.490843	0	...........	1447.3
	220	55.25	-0.490842	-0.490843	0	...........	1447.3
	221	55.5	-0.490842	-0.490845	0	...........	1447.3
	222	55.75	-0.490842	-0.490841	0	...........	1447.3
	223	56	-0.490843	-0.490843	0	...........	1447.3
	224	56.25	-0.490843	-0.490841	0	...........	1447.3
	225	56.5	-0.490843	-0.490836	0	...........	1447.3
	226	56.75	-0.490842	-0.490844	0	...........	1447.3
	227	57	-0.490841	-0.490837	0	...........	1447.3
	228	57.25	-0.49084	-0.490835	0	...........	1447.3
	229	57.5	-0.490839	-0.490836	0	...........	1447.3
	230	57.75	-0.490838	-0.490833	0	...........	1447.3
	231	58	-0.490837	-0.490844	0	...........	1447.21
	232	58.25	-0.490837	-0.49084	0	...........	1447.21
	233	58.5	-0.490838	-0.490844	0	...........	1447.21
	234	58.75	-0.490839	-0.490841	0	...........	1447.21
	235	59	-0.490841	-0.490838	0	...........	1447.3
	236	59.25	-0.490842	-0.490849	0	...........	1447.3
	237	59.5	-0.490842	-0.490846	0	...........	1447.3
	238	59.75	-0.490843	-0.49084	0	...........	1447.3
	239	60	-0.490844	-0.490847	0	...........	1447.21
EOC	QUANT	-0.490844	Open Circuit (V)
PSTATMODEL	IQUANT	64	Pstat Model
PSTATSECTION	LABEL	IFC1010-27215	Pstat Section
PSTATSERIALNO	LABEL	27215	Pstat Serial Number
CTRLMODE	IQUANT	1	Control Mode
ELECTROMETER	IQUANT	0	RE=0 or CS=1
IESTAB	IQUANT	0	I/E Stability
CASPEED	IQUANT	3	Control Amp Speed
CONVENTION	IQUANT	1	Current Convention
ICHRANGE	IQUANT	2	Ich Range
ICHRANGEMODE	TOGGLE	F	Ich Auto Range
ICHOFFSETENABLE	TOGGLE	T	Ich Offset Enable
ICHOFFSET	QUANT	0	Ich Offset (V)
ICHFILTER	IQUANT	4	Ich Filter
VCHRANGE	IQUANT	2	Vch Range
VCHRANGEMODE	TOGGLE	F	Vch Auto Range
VCHOFFSETENABLE	TOGGLE	T	Vch Offset Enable
VCHOFFSET	QUANT	0	Vch Offset (V)
VCHFILTER	IQUANT	4	Vch Filter
IERANGELOWERLIMIT	IQUANT	4	I/E Range Lower Limit
IERANGEMODE	TOGGLE	F	I/E AutoRange
IERANGE	IQUANT	7	I/E Range
ACHSELECT	IQUANT	0	Ach Select
ACHRANGE	IQUANT	2	Ach Range
ACHOFFSETENABLE	TOGGLE	F	Ach Offset Enable
ACHOFFSET	QUANT	0	Ach Offset (V)
ACHFILTER	IQUANT	1	Ach Filter
SENSECABLEID	IQUANT	14	Sense Cable ID
PWRCABLEID	IQUANT	14	Power Cable ID
DCCALDATE	LABEL	2024-01-01	DC Calibration Date
ACCALDATE	LABEL	2024-01-01	AC Calibration Date
FRAMEWORKVERSION	LABEL	7.9.0	Framework Version
INSTRUMENTVERSION	LABEL	4.6	Instrument Version
ZCURVE	TABLE
	Pt	Time	Freq	Zreal	Zimag	Zsig	Zmod	Zphz	Idc	Vdc	IERange
	#	s	Hz	ohm	ohm	V	ohm	°	A	V	#
	0	3	100195	20.1154	-1.68175	1	20.1856	-4.77909	-5.07571e-07	-0.491163	9
	1	4	79570.3	20.2313	-2.13013	1	20.3432	-6.01045	5.55724e-07	-0.490813	9
	2	6	63164.1	20.3944	-1.7178	1	20.4667	-4.81459	-8.30468e-07	-0.491127	9
	3	7	50273.4	20.4773	-1.51657	1	20.5334	-4.23564	3.85257e-07	-0.490798	9
	4	9	39960.9	20.5526	-1.39184	1	20.5997	-3.8742	8.51924e-09	-0.490809	9
	5	10	31757.8	20.7277	-1.30579	1	20.7688	-3.60471	-1.01986e-06	-0.491169	9
	6	12	25195.3	20.8322	-1.31452	1	20.8736	-3.6106	-6.70348e-07	-0.491147	9
	7	13	20039.1	20.9024	-1.32862	1	20.9446	-3.637	-4.98757e-07	-0.491136	9
	8	14	15663.1	20.9861	-1.38453	1	21.0318	-3.77454	-7.98141e-07	-0.490989	9
	9	16	12461.9	21.1385	-1.48436	1	21.1906	-4.01676	-9.09046e-07	-0.491024	9
	10	17	9946.65	21.2721	-1.59076	1	21.3315	-4.2767	-6.62212e-07	-0.49103	9
	11	19	7888.72	21.4922	-1.70028	1	21.5593	-4.52333	-7.91719e-07	-0.491005	9
	12	20	6288.11	21.6572	-1.87489	1	21.7382	-4.94785	-5.6592e-07	-0.49101	9
	13	21	5039.06	21.8746	-2.02129	1	21.9678	-5.27933	-1.3561e-07	-0.490958	9
	14	23	4001.52	22.1028	-2.23977	1	22.216	-5.78628	-1.39413e-07	-0.490984	9
	15	24	3164.06	22.3688	-2.49586	1	22.5077	-6.36658	-1.39052e-07	-0.490958	9
	16	25	2507.27	22.6593	-2.79133	1	22.8306	-7.02272	-8.26299e-08	-0.490975	9
	17	27	1979.17	22.9923	-3.13779	1	23.2054	-7.77123	-6.67378e-08	-0.490981	9
	18	28	1598.01	23.3321	-3.49505	1	23.5924	-8.51932	-6.93112e-08	-0.490956	9
	19	29	1257.62	23.7589	-3.95293	1	24.0855	-9.44616	-3.38969e-08	-0.490982	9
	20	31	1004.46	24.2153	-4.43898	1	24.6188	-10.3877	1.05615e-09	-0.490956	9
	21	32	800.305	24.7364	-4.99649	1	25.2359	-11.4195	6.44138e-08	-0.490981	9
	22	34	631.01	25.3588	-5.65457	1	25.9816	-12.5703	1.28522e-07	-0.490955	9
	23	35	498.67	26.0642	-6.39452	1	26.8371	-13.7845	7.6504e-08	-0.490946	9
	24	36	397.246	26.8381	-7.19251	1	27.7852	-15.0025	1.60163e-07	-0.490945	9
	25	38	319.602	27.6675	-8.03806	1	28.8115	-16.1998	1.54794e-07	-0.490953	9
	26	39	251.116	28.713	-9.09053	1	30.1177	-17.5678	1.60972e-07	-0.490952	9
	27	40	200.893	29.8079	-10.1768	1	31.4973	-18.8506	2.33157e-07	-0.490953	9
	28	42	158.006	31.1331	-11.4737	1	33.1801	-20.2307	2.59242e-07	-0.490964	9
	29	43	125.558	32.5662	-12.8616	1	35.014	-21.5509	3.16717e-07	-0.490953	9
	30	45	99.734	34.1795	-14.4063	1	37.0915	-22.8548	5.19688e-07	-0.490943	9
	31	46	79.4492	36.0235	-16.1254	1	39.468	-24.1149	-2.38091e-06	-0.49094	9
	32	47	63.3446	38.0126	-18.0035	1	42.0605	-25.3431	-2.03692e-06	-0.490947	9
	33	49	49.867	40.3796	-20.2087	1	45.1542	-26.5864	-1.76382e-06	-0.490937	9
	34	50	38.1098	43.3862	-22.9692	1	49.0912	-27.8973	-1.45817e-06	-0.490956	9
	35	52	31.25	45.8652	-25.2419	1	52.3524	-28.8262	-1.29262e-06	-0.490946	9
	36	53	24.9335	48.9999	-28.0875	1	56.4791	-29.822	-1.07426e-06	-0.490938	9
	37	55	19.9468	52.4588	-31.2106	1	61.0412	-30.7507	-1.15194e-06	-0.490936	9
	38	56	15.5731	56.7309	-35.0487	1	66.6844	-31.708	-9.20897e-07	-0.490939	9
	39	58	12.4008	61.1286	-38.9811	1	72.4998	-32.5252	-6.78311e-07	-0.490946	9
	40	60	9.91015	65.9437	-43.2649	1	78.8697	-33.2685	-5.09361e-07	-0.490938	9
	41	62	7.97194	71.1319	-47.8488	1	85.7278	-33.9278	-2.88524e-07	-0.490946	9
	42	64	6.35163	77.1331	-53.1273	1	93.6591	-34.5581	-9.09171e-08	-0.490957	9
	43	66	4.97084	84.3861	-59.5004	1	103.254	-35.1876	8.98335e-08	-0.490956	9
	44	68	3.94239	92.0276	-66.1602	1	113.341	-35.713	3.90174e-07	-0.490956	9
	45	71	3.16723	100.111	-73.158	1	123.993	-36.1582	5.29805e-07	-0.490945	9
	46	75	2.48542	110.462	-81.8273	1	137.468	-36.5301	5.11553e-07	-0.490959	9
	47	78	1.97119	121.248	-90.9852	1	151.589	-36.8848	6.80057e-07	-0.490958	9
	48	82	1.60531	131.934	-99.8714	1	165.471	-37.1251	8.36121e-07	-0.49094	9
	49	86	1.26008	146.111	-111.232	1	183.633	-37.2815	1.31578e-06	-0.49094	8
	50	92	1.0016	161.418	-123.093	1	202.997	-37.3281	1.35444e-06	-0.490939	8
	51	98	0.797194	178.444	-135.646	1	224.148	-37.2407	1.53307e-06	-0.490938	8
	52	104	0.633446	197.627	-149.067	1	247.543	-37.0267	1.73561e-06	-0.490936	8
	53	112	0.502951	219.102	-163.214	1	273.212	-36.6831	1.94429e-06	-0.490935	8
	54	121	0.398597	243.139	-178.148	1	301.419	-36.2303	2.16014e-06	-0.490935	8
	55	132	0.316723	269.341	-193.311	1	331.533	-35.6677	2.34385e-06	-0.490933	8
	56	146	0.251475	297.969	-208.696	1	363.785	-35.0072	2.47372e-06	-0.49093	8
	57	168	0.199638	329.257	-224.465	1	398.49	-34.2835	2.5323e-06	-0.490929	8
	58	194	0.158576	362.948	-240.181	1	435.222	-33.4946	2.54452e-06	-0.490927	8
	59	220	0.126008	399.008	-256.218	1	474.189	-32.706	2.41068e-06	-0.490925	8
	60	251	0.100075	438.383	-273.647	1	516.781	-31.9733	2.46066e-06	-0.490922	8

## Sheet: A2D7
PSTAT	PSTAT	REF3000-16131	Potentiostat
VDC	POTEN	0	T	DC &Voltage (V)
FREQINIT	QUANT	100000	Initial Fre&q. (Hz)
FREQFINAL	QUANT	0.01	Final Fre&q. (Hz)
PTSPERDEC	QUANT	10	Points/&decade
VAC	QUANT	10	AC &Voltage (mV rms)
AREA	QUANT	1	&Area (cm^2)
CONDIT	TWOPARAM	F	15	0	Conditionin&g	Time(s)	E(V)
DELAY	TWOPARAM	T	30	0	Init. De&lay	Time(s)	Stab.(mV/s)
SPEED	SELECTOR	1	&Optimize for:
ZGUESS	QUANT	10000	E&stimated Z (ohms)
OCVCURVE	TABLE	120
	Pt	T	Vf	Vm	Ach	Over
	#	s	V vs. Ref.	V	V	bits
	0	0.25	-0.493907	-0.493907	0.000731821	...........
	1	0.5	-0.493907	-0.493912	0.000735187	...........
	2	0.75	-0.493908	-0.493912	0.000737454	...........
	3	1	-0.493909	-0.493913	0.000726654	...........
	4	1.25	-0.49391	-0.493912	0.000731821	...........
	5	1.5	-0.493912	-0.493917	0.000742554	...........
	6	1.75	-0.493913	-0.493913	0.000740154	...........
	7	2	-0.493913	-0.493911	0.000733121	...........
	8	2.25	-0.493914	-0.493906	0.000736821	...........
	9	2.5	-0.493913	-0.493907	0.00073912	...........
	10	2.75	-0.493911	-0.493903	0.000736154	...........
	11	3	-0.493908	-0.493906	0.000736854	...........
	12	3.25	-0.493906	-0.493907	0.00074572	...........
	13	3.5	-0.493905	-0.493906	0.000741554	...........
	14	3.75	-0.493905	-0.493899	0.000731887	...........
	15	4	-0.493905	-0.493903	0.000731154	...........
	16	4.25	-0.493904	-0.493905	0.000736087	...........
	17	4.5	-0.493903	-0.493906	0.000732287	...........
	18	4.75	-0.493903	-0.49391	0.000729887	...........
	19	5	-0.493905	-0.493914	0.000735787	...........
	20	5.25	-0.493907	-0.493918	0.000734854	...........
	21	5.5	-0.49391	-0.493915	0.000727987	...........
	22	5.75	-0.493913	-0.493915	0.000731154	...........
	23	6	-0.493915	-0.493913	0.000735687	...........
	24	6.25	-0.493915	-0.493904	0.000729954	...........
	25	6.5	-0.493914	-0.493913	0.000725721	...........
	26	6.75	-0.493912	-0.493912	0.000737887	...........
	27	7	-0.493911	-0.493913	0.000735454	...........
	28	7.25	-0.493911	-0.493911	0.000724787	...........
	29	7.5	-0.493911	-0.493914	0.000729021	...........
	30	7.75	-0.493912	-0.493914	0.000733421	...........
	31	8	-0.493913	-0.493921	0.000730221	...........
	32	8.25	-0.493914	-0.493916	0.000723654	...........
	33	8.5	-0.493916	-0.49392	0.000732754	...........
	34	8.75	-0.493917	-0.493916	0.000731054	...........
	35	9	-0.493918	-0.493919	0.000725521	...........
	36	9.25	-0.493918	-0.493915	0.000727787	...........
	37	9.5	-0.493918	-0.493923	0.000728454	...........
	38	9.75	-0.493918	-0.493921	0.000724721	...........
	39	10	-0.493919	-0.493926	0.000723387	...........
	40	10.25	-0.49392	-0.493925	0.000729054	...........
	41	10.5	-0.493922	-0.493929	0.000730387	...........
	42	10.75	-0.493924	-0.493923	0.000724087	...........
	43	11	-0.493925	-0.49393	0.000723387	...........
	44	11.25	-0.493926	-0.493923	0.000727421	...........
	45	11.5	-0.493926	-0.493928	0.000726154	...........
	46	11.75	-0.493926	-0.49392	0.000726854	...........
	47	12	-0.493926	-0.493927	0.000730321	...........
	48	12.25	-0.493925	-0.493918	0.000729287	...........
	49	12.5	-0.493924	-0.493923	0.000724621	...........
	50	12.75	-0.493923	-0.493914	0.000726554	...........
	51	13	-0.493921	-0.493925	0.000729787	...........
	52	13.25	-0.49392	-0.493917	0.000727387	...........
	53	13.5	-0.49392	-0.493924	0.000725887	...........
	54	13.75	-0.49392	-0.493923	0.000729554	...........
	55	14	-0.493921	-0.493931	0.000728054	...........
	56	14.25	-0.493922	-0.493921	0.000722321	...........
	57	14.5	-0.493924	-0.493931	0.000722454	...........
	58	14.75	-0.493926	-0.49393	0.000724554	...........
	59	15	-0.493927	-0.49393	0.000722654	...........
	60	15.25	-0.493928	-0.493927	0.000721654	...........
	61	15.5	-0.493929	-0.493932	0.000725321	...........
	62	15.75	-0.493929	-0.493927	0.000725721	...........
	63	16	-0.493929	-0.49393	0.000721321	...........
	64	16.25	-0.493929	-0.493927	0.000722221	...........
	65	16.5	-0.493929	-0.493932	0.000723721	...........
	66	16.75	-0.493929	-0.49393	0.000724421	...........
	67	17	-0.49393	-0.493938	0.000722421	...........
	68	17.25	-0.493931	-0.493929	0.000723787	...........
	69	17.5	-0.493932	-0.493943	0.000722154	...........
	70	17.75	-0.493933	-0.493932	0.000720654	...........
	71	18	-0.493935	-0.493943	0.000721121	...........
	72	18.25	-0.493936	-0.493932	0.000724321	...........
	73	18.5	-0.493937	-0.493939	0.000721987	...........
	74	18.75	-0.493937	-0.493934	0.000720987	...........
	75	19	-0.493937	-0.493944	0.000725021	...........
	76	19.25	-0.493937	-0.493937	0.000723621	...........
	77	19.5	-0.493938	-0.493946	0.000721787	...........
	78	19.75	-0.493939	-0.493935	0.000721721	...........
	79	20	-0.49394	-0.493945	0.000726021	...........
	80	20.25	-0.493941	-0.493942	0.000723354	...........
	81	20.5	-0.493941	-0.493951	0.000721187	...........
	82	20.75	-0.493942	-0.493943	0.000724054	...........
	83	21	-0.493944	-0.493949	0.000725787	...........
	84	21.25	-0.493945	-0.493944	0.000722954	...........
	85	21.5	-0.493946	-0.493951	0.000722254	...........
	86	21.75	-0.493947	-0.493941	0.000724621	...........
	87	22	-0.493947	-0.493954	0.000723187	...........
	88	22.25	-0.493947	-0.493944	0.000720987	...........
	89	22.5	-0.493947	-0.493942	0.000723621	...........
	90	22.75	-0.493947	-0.493943	0.000724287	...........
	91	23	-0.493946	-0.493949	0.000721854	...........
	92	23.25	-0.493945	-0.493948	0.000721521	...........
	93	23.5	-0.493936	-0.493439	0.000722454	...........
	94	23.75	-0.493895	-0.493896	0.000722554	...........
	95	24	-0.493829	-0.493914	0.000720954	...........
	96	24.25	-0.493791	-0.493923	0.000722687	...........
	97	24.5	-0.49381	-0.493931	0.000722387	...........
	98	24.75	-0.493858	-0.49393	0.000721254	...........
	99	25	-0.493899	-0.493935	0.000720554	...........
	100	25.25	-0.493923	-0.49393	0.000722654	...........
	101	25.5	-0.493932	-0.493942	0.000721087	...........
	102	25.75	-0.493935	-0.493934	0.000720954	...........
	103	26	-0.493936	-0.493941	0.000721654	...........
	104	26.25	-0.493937	-0.493933	0.000723621	...........
	105	26.5	-0.493937	-0.493942	0.000721321	...........
	106	26.75	-0.493938	-0.49394	0.000720221	...........
	107	27	-0.493938	-0.493941	0.000721821	...........
	108	27.25	-0.493939	-0.493937	0.000720321	...........
	109	27.5	-0.49394	-0.493946	0.000720154	...........
	110	27.75	-0.49394	-0.49395	0.000720488	...........
	111	28	-0.493942	-0.493952	0.000720721	...........
	112	28.25	-0.493945	-0.493957	0.000720387	...........
	113	28.5	-0.493949	-0.493963	0.000719721	...........
	114	28.75	-0.493953	-0.493953	0.000720221	...........
	115	29	-0.493956	-0.493956	0.000721154	...........
	116	29.25	-0.493957	-0.493959	0.000720221	...........
	117	29.5	-0.493957	-0.493965	0.000719987	...........
	118	29.75	-0.493958	-0.493965	0.000719987	...........
	119	30	-0.49396	-0.493973	0.000720221	...........
EOC	QUANT	-0.49396	Open Circuit (V)
PSTATMODEL	IQUANT	5	Pstat Model
PSTATSECTION	LABEL	REF3000-16131	Pstat Section
PSTATSERIALNO	LABEL	16131	Pstat Serial Number
CTRLMODE	IQUANT	1	Control Mode
IESTAB	IQUANT	0	I/E Stability
CASPEED	IQUANT	1	Control Amp Speed
CONVENTION	IQUANT	1	Current Convention
ICHRANGE	IQUANT	2	Ich Range
ICHRANGEMODE	TOGGLE	F	Ich Auto Range
ICHOFFSETENABLE	TOGGLE	T	Ich Offset Enable
ICHOFFSET	QUANT	0	Ich Offset (V)
ICHFILTER	IQUANT	3	Ich Filter
VCHRANGE	IQUANT	2	Vch Range
VCHRANGEMODE	TOGGLE	F	Vch Auto Range
VCHOFFSETENABLE	TOGGLE	T	Vch Offset Enable
VCHOFFSET	QUANT	0	Vch Offset (V)
VCHFILTER	IQUANT	3	Vch Filter
ACHRANGE	IQUANT	2	Ach Range
ACHOFFSETENABLE	TOGGLE	F	Ach Offset Enable
ACHOFFSET	QUANT	0	Ach Offset (V)
ACHFILTER	IQUANT	3	Ach Filter
IERANGELOWERLIMIT	IQUANT	2	I/E Range Lower Limit
IERANGEMODE	TOGGLE	F	I/E AutoRange
IERANGE	IQUANT	8	I/E Range
POSFEEDENABLE	TOGGLE	F	Positive Feedback IR Comp
POSFEEDRESISTANCE	QUANT	0	Positive Feedback Resistance (ohm)
ACHSELECT	IQUANT	0	Ach Select
CABLEID	IQUANT	13	Cable ID
DCCALDATE	LABEL	2024-01-01	DC Calibration Date
ACCALDATE	LABEL	2024-01-01	AC Calibration Date
THERMOSELECT	IQUANT	1	Thermo Select
FRAMEWORKVERSION	QUANT	6.33	Framework Version
INSTRUMENTVERSION	LABEL	3.5	Instrument Version
COMPLIANCEVOLTAGE	IQUANT	0	Compliance Voltage
ZCURVE	TABLE
	Pt	Time	Freq	Zreal	Zimag	Zsig	Zmod	Zphz	Idc	Vdc	IERange
	#	s	Hz	ohm	ohm	V	ohm		A	V	#
	0	2	100078	3851.78	-2455.06	1	4567.66	-32.5128	-1.37071e-07	-0.493752	8	2455.06
	1	3	79453.1	4192.83	-2618.9	1	4943.53	-31.9894	-2.50009e-07	-0.492585	8	2618.9
	2	5	63140.6	4546.43	-2802.11	1	5340.59	-31.6468	-4.48635e-07	-0.493895	8	2802.11
	3	6	50203.1	4935.46	-2986.96	1	5768.94	-31.1825	-4.57275e-07	-0.493084	8	2986.96
	4	7	39890.6	5396.02	-3199.88	1	6273.46	-30.6683	1.01438e-07	-0.493289	7	3199.88
	5	9	31640.6	5855.94	-3423.66	1	6783.32	-30.3126	7.98704e-08	-0.493063	7	3423.66
	6	10	25171.9	6334.26	-3645.22	1	7308.24	-29.9194	1.18252e-07	-0.493439	7	3645.22
	7	12	20015.6	6874.17	-3891.51	1	7899.24	-29.5145	-7.77993e-08	-0.493363	7	3891.51
	8	13	15890.6	7438.17	-4136.49	1	8510.99	-29.0792	-7.73327e-08	-0.493364	7	4136.49
	9	15	12609.4	8072.65	-4398.01	1	9192.94	-28.5817	-8.9399e-08	-0.492163	7	4398.01
	10	16	10078.1	8700.61	-4670.95	1	9875.14	-28.2293	8.11284e-08	-0.493065	7	4670.95
	11	18	8015.62	9383.11	-4928.21	1	10598.6	-27.7094	5.22024e-08	-0.494038	7	4928.21
	12	19	6328.12	10130.7	-5206.44	1	11390.3	-27.1998	-7.73873e-08	-0.493359	7	5206.44
	13	21	5015.62	10923.8	-5479.27	1	12220.9	-26.638	-1.10233e-07	-0.493123	7	5479.27
	14	23	3984.38	11788.5	-5663.64	1	13078.5	-25.6613	-2.39761e-08	-0.493478	6	5663.64
	15	26	3170.96	12603.8	-5965.15	1	13944.2	-25.3273	-1.7947e-08	-0.492847	6	5965.15
	16	27	2527.57	13432.3	-6274.12	1	14825.4	-25.0369	-7.24323e-09	-0.493982	6	6274.12
	17	28	1976.1	14396.6	-6631.79	1	15850.7	-24.7331	-1.43057e-08	-0.493131	6	6631.79
	18	30	1577.52	15313.5	-6992.21	1	16834.3	-24.5417	-8.85743e-09	-0.494247	6	6992.21
	19	32	1265.62	16245.2	-7374.56	1	17840.8	-24.4157	-8.67666e-09	-0.493596	6	7374.56
	20	33	998.264	17325.9	-7813.57	1	19006.3	-24.2743	-3.71766e-08	-0.49202	6	7813.57
	21	34	796.875	18411.9	-8255.31	1	20177.9	-24.15	-3.95111e-08	-0.4922	6	8255.31
	22	36	627.79	19621.4	-8761.38	1	21488.6	-24.0618	-3.37605e-08	-0.492082	6	8761.38
	23	38	505.515	20793.6	-9251.3	1	22758.8	-23.9848	-3.00583e-08	-0.493206	6	9251.3
	24	39	397.995	22138.9	-9854.97	1	24233.3	-23.9959	-2.49464e-08	-0.493062	6	9854.97
	25	40	315.505	23573.4	-10437.7	1	25780.8	-23.8825	-2.49677e-08	-0.493066	6	10437.7
	26	42	252.404	25011.9	-11033.6	1	27337.5	-23.8039	-2.50719e-08	-0.493065	6	11033.6
	27	43	198.623	26841.8	-11770.2	1	29309	-23.6775	-2.51094e-08	-0.493059	6	11770.2
	28	45	158.362	28366.7	-12452.9	1	30979.7	-23.7014	-2.51855e-08	-0.493066	6	12452.9
	29	46	125.558	30174.8	-13252.7	1	32956.9	-23.7109	-2.47056e-08	-0.493067	6	13252.7
	30	48	100.446	31662	-14872	1	34980.8	-25.1599	-2.54198e-08	-0.493065	6	14872
	31	49	79.0028	34228	-14699.3	1	37250.9	-23.2412	-2.56023e-08	-0.493066	6	14699.3
	32	51	63.3446	36320	-15519.3	1	39496.7	-23.1367	-2.50849e-08	-0.493069	6	15519.3
	33	52	50.2232	39152.5	-17687.1	1	42962.2	-24.311	-2.55339e-08	-0.493075	6	17687.1
	34	54	38.4221	41457.6	-17476.3	1	44990.6	-22.8577	-2.50155e-08	-0.493064	6	17476.3
	35	57	31.25	43772.6	-18103.8	1	47368.6	-22.4694	-2.53523e-08	-0.493067	6	18103.8
	36	58	24.9335	46327.8	-18928.8	1	50045.7	-22.2242	-2.50118e-08	-0.493062	6	18928.8
	37	60	19.8623	49032.3	-19810.2	1	52883	-21.9999	-2.57932e-08	-0.493064	6	19810.2
	38	61	15.625	52151.3	-20718.5	1	56116.1	-21.6668	-2.53318e-08	-0.493061	6	20718.5
	39	63	12.4008	55080.8	-21823.2	1	59246.4	-21.6136	-2.39552e-08	-0.493059	6	21823.2
	40	64	9.93114	58177.6	-22799.2	1	62485.5	-21.3997	-2.45758e-08	-0.493064	6	22799.2
	41	66	7.94491	61449.4	-23737.6	1	65874.9	-21.1213	-2.509e-08	-0.493066	6	23737.6
	42	68	6.31738	64917.7	-24798.3	1	69492.9	-20.9067	-2.6973e-08	-0.493056	6	24798.3
	43	70	5.00801	68587.4	-25933.2	1	73326.4	-20.7118	-2.71831e-08	-0.493066	6	25933.2
	44	73	3.94571	72536.5	-27142.6	1	77448.5	-20.5155	-2.77258e-08	-0.493062	6	27142.6
	45	75	3.15869	76404.4	-28335.3	1	81489.4	-20.3478	-2.57587e-08	-0.493052	6	28335.3
	46	78	2.50401	80485.8	-29417.7	1	85693.5	-20.0774	-2.52177e-08	-0.493013	5	29417.7
	47	81	1.99808	84602.8	-30717.4	1	90006.6	-19.9549	-2.63559e-08	-0.492995	5	30717.4
	48	84	1.58469	89012.8	-32185.1	1	94652.8	-19.8789	-2.56791e-08	-0.493022	5	32185.1
	49	87	1.26689	93578.4	-33524.2	1	99402.1	-19.7099	-2.53734e-08	-0.493003	5	33524.2
	50	92	0.999041	98548.3	-35125.3	1	104621	-19.6174	-2.80993e-08	-0.493015	5	35125.3
	51	96	0.792343	103481	-36976.6	1	109889	-19.6632	-2.89347e-08	-0.493329	5	36976.6
	52	102	0.633446	108321	-38822.5	1	115068	-19.7178	-2.80735e-08	-0.493333	5	38822.5
	53	110	0.504032	113527	-41036.7	1	120716	-19.8734	-2.76652e-08	-0.493335	5	41036.7
	54	119	0.400641	118410	-43307.2	1	126081	-20.0895	-2.79678e-08	-0.493329	5	43307.2
	55	130	0.316723	124531	-47487.7	1	133278	-20.8734	-2.9339e-08	-0.49333	5	47487.7
	56	144	0.252016	130593	-49771.6	1	139756	-20.8628	-2.93135e-08	-0.493331	5	49771.6
	57	161	0.200321	137021	-53720	1	147176	-21.4079	-3.03635e-08	-0.493326	5	53720
	58	182	0.158898	143867	-58437.2	1	155282	-22.1065	-3.10692e-08	-0.493327	5	58437.2
	59	207	0.126008	151175	-63941	1	164141	-22.9264	-3.16732e-08	-0.493326	5	63941
	60	237	0.10016	159669	-69707.8	1	174222	-23.585	-3.29262e-08	-0.493323	5	69707.8

## Sheet: A2D14
										Nyquist Plot: See A2D7
PSTAT	PSTAT	REF3000-16131	Potentiostat
VDC	POTEN	0	T	DC &Voltage (V)
FREQINIT	QUANT	100000	Initial Fre&q. (Hz)
FREQFINAL	QUANT	0.1	Final Fre&q. (Hz)
PTSPERDEC	QUANT	10	Points/&decade
VAC	QUANT	10	AC &Voltage (mV rms)
AREA	QUANT	1	&Area (cm^2)
CONDIT	TWOPARAM	F	15	0	Conditionin&g	Time(s)	E(V)
DELAY	TWOPARAM	T	600	0	Init. De&lay	Time(s)	Stab.(mV/s)
SPEED	SELECTOR	1	&Optimize for:
ZGUESS	QUANT	10000	E&stimated Z (ohms)
OCVCURVE	TABLE	2400
	Pt	T	Vf	Vm	Ach	Over
	#	s	V vs. Ref.	V	V	bits
	0	0.25	-0.483972	-0.483972	0.00110161	...........
	1	0.5	-0.483972	-0.48397	0.00109518	...........
	2	0.75	-0.483972	-0.483974	0.00109758	...........
	3	1	-0.483972	-0.483969	0.00109535	...........
	4	1.25	-0.483972	-0.483975	0.00109005	...........
	5	1.5	-0.483972	-0.483972	0.00109345	...........
	6	1.75	-0.483972	-0.483973	0.00109235	...........
	7	2	-0.483972	-0.483969	0.00109348	...........
	8	2.25	-0.483972	-0.483975	0.00109385	...........
	9	2.5	-0.483972	-0.483971	0.00109062	...........
	10	2.75	-0.483972	-0.483974	0.00109025	...........
	11	3	-0.483972	-0.48397	0.00108925	...........
	12	3.25	-0.483972	-0.483974	0.00109108	...........
	13	3.5	-0.483972	-0.483972	0.00110095	...........
	14	3.75	-0.483972	-0.483976	0.00109725	...........
	15	4	-0.483973	-0.483976	0.00109555	...........
	16	4.25	-0.483974	-0.483976	0.00109835	...........
	17	4.5	-0.483975	-0.483978	0.00109818	...........
	18	4.75	-0.483976	-0.483977	0.00109795	...........
	19	5	-0.483976	-0.48398	0.00109445	...........
	20	5.25	-0.483977	-0.483978	0.00109918	...........
	21	5.5	-0.483978	-0.483976	0.00109405	...........
	22	5.75	-0.483978	-0.483979	0.00109382	...........
	23	6	-0.483978	-0.483976	0.00109998	...........
	24	6.25	-0.483978	-0.483976	0.00109032	...........
	25	6.5	-0.483977	-0.483979	0.00109318	...........
	26	6.75	-0.483977	-0.48398	0.00108935	...........
	27	7	-0.483977	-0.483983	0.00109068	...........
	28	7.25	-0.483979	-0.483982	0.00109142	...........
	29	7.5	-0.48398	-0.483982	0.00108932	...........
	30	7.75	-0.483981	-0.483981	0.00109205	...........
	31	8	-0.483982	-0.483982	0.00109115	...........
	32	8.25	-0.483982	-0.48398	0.00109375	...........
	33	8.5	-0.483982	-0.483981	0.00109531	...........
	34	8.75	-0.483981	-0.483983	0.00109565	...........
	35	9	-0.483981	-0.483986	0.00109518	...........
	36	9.25	-0.483982	-0.483984	0.00109585	...........
	37	9.5	-0.483983	-0.483984	0.00109355	...........
	38	9.75	-0.483984	-0.483984	0.00109522	...........
	39	10	-0.483985	-0.48399	0.00109775	...........
	40	10.25	-0.483985	-0.483987	0.00109472	...........
	41	10.5	-0.483986	-0.483989	0.00109872	...........
	42	10.75	-0.483987	-0.483988	0.00109545	...........
	43	11	-0.483988	-0.483989	0.00109588	...........
	44	11.25	-0.483988	-0.483987	0.00109302	...........
	45	11.5	-0.483988	-0.48399	0.00110238	...........
	46	11.75	-0.483988	-0.483989	0.00109882	...........
	47	12	-0.483989	-0.483994	0.00110408	...........
	48	12.25	-0.483989	-0.483989	0.00110025	...........
	49	12.5	-0.48399	-0.48399	0.00109315	...........
	50	12.75	-0.483991	-0.483991	0.00109638	...........
	51	13	-0.483991	-0.483992	0.00109948	...........
	52	13.25	-0.483991	-0.483992	0.00109592	...........
	53	13.5	-0.483991	-0.483989	0.00109258	...........
	54	13.75	-0.483991	-0.483989	0.00109278	...........
	55	14	-0.483991	-0.483992	0.00109398	...........
	56	14.25	-0.483991	-0.483988	0.00109578	...........
	57	14.5	-0.48399	-0.48399	0.00109778	...........
	58	14.75	-0.48399	-0.483989	0.00109448	...........
	59	15	-0.48399	-0.483991	0.00110098	...........
	60	15.25	-0.48399	-0.483991	0.00110272	...........
	61	15.5	-0.48399	-0.483989	0.00109845	...........
	62	15.75	-0.48399	-0.483988	0.00109662	...........
	63	16	-0.48399	-0.483993	0.00109742	...........
	64	16.25	-0.48399	-0.483995	0.00109505	...........
	65	16.5	-0.483991	-0.483993	0.00109855	...........
	66	16.75	-0.483992	-0.483999	0.00109625	...........
	67	17	-0.483993	-0.483989	0.00109545	...........
	68	17.25	-0.483994	-0.483995	0.00109675	...........
	69	17.5	-0.483994	-0.483993	0.00109842	...........
	70	17.75	-0.483994	-0.483998	0.00110285	...........
	71	18	-0.483994	-0.483995	0.00109802	...........
	72	18.25	-0.483995	-0.483995	0.00110355	...........
	73	18.5	-0.483996	-0.483993	0.00110438	...........
	74	18.75	-0.483995	-0.483995	0.00110021	...........
	75	19	-0.483995	-0.483997	0.00110312	...........
	76	19.25	-0.483995	-0.483995	0.00110292	...........
	77	19.5	-0.483995	-0.483995	0.00110135	...........
	78	19.75	-0.483996	-0.483993	0.00110038	...........
	79	20	-0.483995	-0.483994	0.00110015	...........
	80	20.25	-0.483995	-0.483994	0.00110645	...........
	81	20.5	-0.483994	-0.483995	0.00110272	...........
	82	20.75	-0.483994	-0.483998	0.00110278	...........
	83	21	-0.483995	-0.483995	0.00109431	...........
	84	21.25	-0.483995	-0.483995	0.00109585	...........
	85	21.5	-0.483996	-0.483998	0.00109511	...........
	86	21.75	-0.483996	-0.483998	0.00109875	...........
	87	22	-0.483996	-0.483999	0.00109511	...........
	88	22.25	-0.483997	-0.483998	0.00109358	...........
	89	22.5	-0.483998	-0.483997	0.00109631	...........
	90	22.75	-0.483998	-0.483995	0.00109048	...........
	91	23	-0.483998	-0.483996	0.00109075	...........
	92	23.25	-0.483997	-0.483995	0.00109578	...........
	93	23.5	-0.483996	-0.483997	0.00109932	...........
	94	23.75	-0.483996	-0.484	0.00109545	...........
	95	24	-0.483996	-0.483998	0.00110048	...........
	96	24.25	-0.483997	-0.483996	0.00110221	...........
	97	24.5	-0.483998	-0.483998	0.00109671	...........
	98	24.75	-0.483998	-0.483997	0.00110001	...........
	99	25	-0.483997	-0.483997	0.00109795	...........
	100	25.25	-0.483997	-0.483998	0.00110275	...........
	101	25.5	-0.483997	-0.483998	0.00109525	...........
	102	25.75	-0.483998	-0.483998	0.00110072	...........
	103	26	-0.483998	-0.483995	0.00110215	...........
	104	26.25	-0.483998	-0.483996	0.00110298	...........
	105	26.5	-0.483997	-0.483996	0.00109915	...........
	106	26.75	-0.483997	-0.483995	0.00110218	...........
	107	27	-0.483996	-0.484	0.00110272	...........
	108	27.25	-0.483996	-0.483996	0.00110885	...........
	109	27.5	-0.483996	-0.483997	0.00110348	...........
	110	27.75	-0.483997	-0.483997	0.00110518	...........
	111	28	-0.483997	-0.483996	0.00109861	...........
	112	28.25	-0.483997	-0.483997	0.00109858	...........
	113	28.5	-0.483997	-0.483996	0.00110108	...........
	114	28.75	-0.483997	-0.483997	0.00110695	...........
	115	29	-0.483996	-0.483996	0.00110435	...........
	116	29.25	-0.483996	-0.483999	0.00110165	...........
	117	29.5	-0.483997	-0.483997	0.00110688	...........
	118	29.75	-0.483997	-0.483995	0.00110598	...........
	119	30	-0.483997	-0.483994	0.00110315	...........
	120	30.25	-0.483997	-0.483995	0.00110661	...........
	121	30.5	-0.483996	-0.483996	0.00110545	...........
	122	30.75	-0.483995	-0.483994	0.00110088	...........
	123	31	-0.483995	-0.483993	0.00110515	...........
	124	31.25	-0.483995	-0.483996	0.00110495	...........
	125	31.5	-0.483995	-0.483995	0.00110305	...........
	126	31.75	-0.483995	-0.483994	0.00110321	...........
	127	32	-0.483995	-0.483993	0.00110208	...........
	128	32.25	-0.483994	-0.483991	0.00110348	...........
	129	32.5	-0.483994	-0.48399	0.00110152	...........
	130	32.75	-0.483993	-0.48399	0.00109992	...........
	131	33	-0.483992	-0.483989	0.00110412	...........
	132	33.25	-0.483991	-0.483988	0.00110355	...........
	133	33.5	-0.48399	-0.483992	0.00110252	...........
	134	33.75	-0.48399	-0.483992	0.00110395	...........
	135	34	-0.48399	-0.483991	0.00110368	...........
	136	34.25	-0.48399	-0.483989	0.00110288	...........
	137	34.5	-0.483991	-0.483985	0.00110141	...........
	138	34.75	-0.48399	-0.48399	0.00110375	...........
	139	35	-0.483989	-0.483989	0.00111108	...........
	140	35.25	-0.483989	-0.483987	0.00110428	...........
	141	35.5	-0.483988	-0.483982	0.00110652	...........
	142	35.75	-0.483988	-0.483987	0.00111251	...........
	143	36	-0.483987	-0.483985	0.00110341	...........
	144	36.25	-0.483986	-0.483985	0.00110698	...........
	145	36.5	-0.483986	-0.483987	0.00110641	...........
	146	36.75	-0.483986	-0.483988	0.00111021	...........
	147	37	-0.483986	-0.483991	0.00111168	...........
	148	37.25	-0.483987	-0.483991	0.00110428	...........
	149	37.5	-0.483989	-0.483994	0.00110668	...........
	150	37.75	-0.48399	-0.483989	0.00110761	...........
	151	38	-0.483991	-0.483987	0.00110665	...........
	152	38.25	-0.483991	-0.483989	0.00110728	...........
	153	38.5	-0.48399	-0.483988	0.00110691	...........
	154	38.75	-0.483989	-0.483985	0.00110432	...........
	155	39	-0.483988	-0.483984	0.00110292	...........
	156	39.25	-0.483987	-0.483982	0.00110881	...........
	157	39.5	-0.483986	-0.483988	0.00111355	...........
	158	39.75	-0.483985	-0.483983	0.00110535	...........
	159	40	-0.483984	-0.483984	0.00110745	...........
	160	40.25	-0.483984	-0.483978	0.00110725	...........
	161	40.5	-0.483984	-0.483981	0.00111315	...........
	162	40.75	-0.483982	-0.48398	0.00111261	...........
	163	41	-0.483981	-0.483983	0.00111505	...........
	164	41.25	-0.483981	-0.483978	0.00111518	...........
	165	41.5	-0.48398	-0.483976	0.00111291	...........
	166	41.75	-0.48398	-0.483976	0.00110965	...........
	167	42	-0.483979	-0.483977	0.00111038	...........
	168	42.25	-0.483978	-0.483976	0.00111001	...........
	169	42.5	-0.483977	-0.483981	0.00110778	...........
	170	42.75	-0.483977	-0.48398	0.00111491	...........
	171	43	-0.483978	-0.483981	0.00110845	...........
	172	43.25	-0.483979	-0.483974	0.00110675	...........
	173	43.5	-0.483979	-0.483972	0.00110351	...........
	174	43.75	-0.483978	-0.483974	0.00110335	...........
	175	44	-0.483976	-0.483973	0.00110795	...........
	176	44.25	-0.483975	-0.483972	0.00111535	...........
	177	44.5	-0.483974	-0.483972	0.00111208	...........
	178	44.75	-0.483973	-0.483972	0.00111491	...........
	179	45	-0.483972	-0.483967	0.00111535	...........
	180	45.25	-0.483972	-0.483967	0.00111025	...........
	181	45.5	-0.48397	-0.483964	0.00111185	...........
	182	45.75	-0.483969	-0.483967	0.00111141	...........
	183	46	-0.483967	-0.483963	0.00110965	...........
	184	46.25	-0.483966	-0.483966	0.00110901	...........
	185	46.5	-0.483965	-0.483961	0.00111301	...........
	186	46.75	-0.483964	-0.483962	0.00111051	...........
	187	47	-0.483964	-0.483956	0.00110175	...........
	188	47.25	-0.483962	-0.483958	0.00111208	...........
	189	47.5	-0.483961	-0.483958	0.00110471	...........
	190	47.75	-0.483959	-0.483957	0.00110395	...........
	191	48	-0.483958	-0.483953	0.00110891	...........
	192	48.25	-0.483957	-0.483955	0.00110688	...........
	193	48.5	-0.483956	-0.483947	0.00110568	...........
	194	48.75	-0.483954	-0.483949	0.00110332	...........
	195	49	-0.483952	-0.48395	0.00109998	...........
	196	49.25	-0.483951	-0.483949	0.00110711	...........
	197	49.5	-0.48395	-0.483947	0.00110775	...........
	198	49.75	-0.483949	-0.48395	0.00110811	...........
	199	50	-0.483949	-0.483947	0.00111225	...........
	200	50.25	-0.483949	-0.483947	0.00110828	...........
	201	50.5	-0.483948	-0.483943	0.00110265	...........
	202	50.75	-0.483947	-0.483942	0.00110621	...........
	203	51	-0.483946	-0.483941	0.00111011	...........
	204	51.25	-0.483944	-0.483939	0.00111065	...........
	205	51.5	-0.483942	-0.483939	0.00111288	...........
	206	51.75	-0.483941	-0.48394	0.00110798	...........
	207	52	-0.48394	-0.483938	0.00111298	...........
	208	52.25	-0.483939	-0.483936	0.00111291	...........
	209	52.5	-0.483939	-0.483934	0.00111495	...........
	210	52.75	-0.483938	-0.48393	0.00110998	...........
	211	53	-0.483936	-0.483933	0.00111071	...........
	212	53.25	-0.483934	-0.483929	0.00111138	...........
	213	53.5	-0.483933	-0.483932	0.00110325	...........
	214	53.75	-0.483931	-0.483928	0.00111008	...........
	215	54	-0.483931	-0.483928	0.00110685	...........
	216	54.25	-0.48393	-0.483925	0.00111741	...........
	217	54.5	-0.483929	-0.483929	0.00111318	...........
	218	54.75	-0.483928	-0.483924	0.00110715	...........
	219	55	-0.483927	-0.483925	0.00110698	...........
	220	55.25	-0.483926	-0.48392	0.00110961	...........
	221	55.5	-0.483925	-0.483921	0.00111215	...........
	222	55.75	-0.483924	-0.48392	0.00111205	...........
	223	56	-0.483922	-0.483921	0.00111255	...........
	224	56.25	-0.483921	-0.483916	0.00111378	...........
	225	56.5	-0.48392	-0.483917	0.00111461	...........
	226	56.75	-0.483919	-0.48391	0.00111868	...........
	227	57	-0.483917	-0.483913	0.00111078	...........
	228	57.25	-0.483915	-0.483909	0.00111025	...........
	229	57.5	-0.483913	-0.483906	0.00111061	...........
	230	57.75	-0.483911	-0.483908	0.00111491	...........
	231	58	-0.48391	-0.483904	0.00111565	...........
	232	58.25	-0.483908	-0.483906	0.00111651	...........
	233	58.5	-0.483907	-0.483905	0.00111418	...........
	234	58.75	-0.483906	-0.483903	0.00111755	...........
	235	59	-0.483905	-0.483901	0.00111415	...........
	236	59.25	-0.483904	-0.483899	0.00111631	...........
	237	59.5	-0.483903	-0.483901	0.00111385	...........
	238	59.75	-0.483902	-0.483901	0.00111795	...........
	239	60	-0.483901	-0.483899	0.00111371	...........
	240	60.25	-0.4839	-0.4839	0.00111501	...........
	241	60.5	-0.4839	-0.483897	0.00111831	...........
	242	60.75	-0.483899	-0.483896	0.00111778	...........
	243	61	-0.483899	-0.483897	0.00111438	...........
	244	61.25	-0.483898	-0.483895	0.00111921	...........
	245	61.5	-0.483897	-0.48389	0.00111288	...........
	246	61.75	-0.483896	-0.48389	0.00111581	...........
	247	62	-0.483894	-0.483888	0.00111191	...........
	248	62.25	-0.483892	-0.483889	0.00111655	...........
	249	62.5	-0.48389	-0.483885	0.00111625	...........
	250	62.75	-0.483889	-0.483888	0.00111588	...........
	251	63	-0.483888	-0.483884	0.00110991	...........
	252	63.25	-0.483887	-0.483886	0.00111491	...........
	253	63.5	-0.483886	-0.483881	0.00111865	...........
	254	63.75	-0.483885	-0.483884	0.00111735	...........
	255	64	-0.483884	-0.483882	0.00111438	...........
	256	64.25	-0.483884	-0.483882	0.00111448	...........
	257	64.5	-0.483883	-0.483879	0.00111281	...........
	258	64.75	-0.483882	-0.483881	0.00111368	...........
	259	65	-0.483881	-0.483873	0.00111465	...........
	260	65.25	-0.48388	-0.483877	0.00111985	...........
	261	65.5	-0.483878	-0.483872	0.00111335	...........
	262	65.75	-0.483876	-0.483871	0.00111328	...........
	263	66	-0.483875	-0.483869	0.00111531	...........
	264	66.25	-0.483873	-0.483871	0.00111298	...........
	265	66.5	-0.483871	-0.483867	0.00111775	...........
	266	66.75	-0.48387	-0.483867	0.00111458	...........
	267	67	-0.483869	-0.483865	0.00111285	...........
	268	67.25	-0.483868	-0.483868	0.00111678	...........
	269	67.5	-0.483867	-0.483868	0.00110615	...........
	270	67.75	-0.483867	-0.483862	0.00111505	...........
	271	68	-0.483866	-0.483863	0.00111255	...........
	272	68.25	-0.483866	-0.48386	0.00111288	...........
	273	68.5	-0.483864	-0.483863	0.00111858	...........
	274	68.75	-0.483863	-0.483857	0.00111988	...........
	275	69	-0.483862	-0.483858	0.00111598	...........
	276	69.25	-0.48386	-0.483857	0.00110938	...........
	277	69.5	-0.483859	-0.483855	0.00111008	...........
	278	69.75	-0.483858	-0.483853	0.00111165	...........
	279	70	-0.483856	-0.483853	0.00111608	...........
	280	70.25	-0.483855	-0.483849	0.00111315	...........
	281	70.5	-0.483854	-0.483852	0.00111398	...........
	282	70.75	-0.483853	-0.483849	0.00111581	...........
	283	71	-0.483852	-0.48385	0.00111768	...........
	284	71.25	-0.483851	-0.483849	0.00111961	...........
	285	71.5	-0.48385	-0.483848	0.00111311	...........
	286	71.75	-0.48385	-0.483846	0.00111768	...........
	287	72	-0.483849	-0.483849	0.00111795	...........
	288	72.25	-0.483848	-0.483842	0.00111141	...........
	289	72.5	-0.483847	-0.483845	0.00112028	...........
	290	72.75	-0.483846	-0.48384	0.00112001	...........
	291	73	-0.483845	-0.483841	0.00111391	...........
	292	73.25	-0.483843	-0.483838	0.00111351	...........
	293	73.5	-0.483842	-0.483839	0.00111661	...........
	294	73.75	-0.483841	-0.483838	0.00111185	...........
	295	74	-0.48384	-0.483839	0.00111145	...........
	296	74.25	-0.483839	-0.483838	0.00111141	...........
	297	74.5	-0.483839	-0.483836	0.00111161	...........
	298	74.75	-0.483838	-0.483837	0.00111225	...........
	299	75	-0.483837	-0.483834	0.00111845	...........
	300	75.25	-0.483837	-0.483833	0.00111708	...........
	301	75.5	-0.483836	-0.483833	0.00111398	...........
	302	75.75	-0.483835	-0.483827	0.00111028	...........
	303	76	-0.483833	-0.48383	0.00111701	...........
	304	76.25	-0.483831	-0.483827	0.00111155	...........
	305	76.5	-0.48383	-0.483829	0.00111885	...........
	306	76.75	-0.483829	-0.483829	0.00112251	...........
	307	77	-0.483829	-0.483829	0.00112248	...........
	308	77.25	-0.483828	-0.483826	0.00111868	...........
	309	77.5	-0.483828	-0.483826	0.00111705	...........
	310	77.75	-0.483828	-0.483823	0.00111685	...........
	311	78	-0.483827	-0.483825	0.00111901	...........
	312	78.25	-0.483826	-0.483826	0.00111685	...........
	313	78.5	-0.483825	-0.483828	0.00111305	...........
	314	78.75	-0.483825	-0.483823	0.00111195	...........
	315	79	-0.483826	-0.483819	0.00111565	...........
	316	79.25	-0.483825	-0.48382	0.00111478	...........
	317	79.5	-0.483824	-0.483818	0.00111221	...........
	318	79.75	-0.483822	-0.483822	0.00112318	...........
	319	80	-0.48382	-0.483818	0.00111408	...........
	320	80.25	-0.48382	-0.483815	0.00111888	...........
	321	80.5	-0.483819	-0.483814	0.00111498	...........
	322	80.75	-0.483818	-0.483817	0.00111751	...........
	323	81	-0.483817	-0.483814	0.00111545	...........
	324	81.25	-0.483816	-0.483815	0.00111918	...........
	325	81.5	-0.483815	-0.483811	0.00112455	...........
	326	81.75	-0.483815	-0.483815	0.00112335	...........
	327	82	-0.483814	-0.483812	0.00111575	...........
	328	82.25	-0.483814	-0.483812	0.00111581	...........
	329	82.5	-0.483813	-0.48381	0.00111718	...........
	330	82.75	-0.483812	-0.483811	0.00112318	...........
	331	83	-0.483812	-0.483809	0.00111595	...........
	332	83.25	-0.483811	-0.483813	0.00111638	...........
	333	83.5	-0.483811	-0.48381	0.00112055	...........
	334	83.75	-0.483811	-0.483806	0.00111628	...........
	335	84	-0.48381	-0.483809	0.00112051	...........
	336	84.25	-0.48381	-0.483808	0.00111828	...........
	337	84.5	-0.483809	-0.483803	0.00111715	...........
	338	84.75	-0.483808	-0.483806	0.00111361	...........
	339	85	-0.483807	-0.483803	0.00112171	...........
	340	85.25	-0.483806	-0.483807	0.00112361	...........
	341	85.5	-0.483805	-0.483803	0.00112181	...........
	342	85.75	-0.483805	-0.483806	0.00111848	...........
	343	86	-0.483805	-0.483802	0.00111851	...........
	344	86.25	-0.483804	-0.483803	0.00111438	...........
	345	86.5	-0.483804	-0.483803	0.00111695	...........
	346	86.75	-0.483804	-0.4838	0.00111788	...........
	347	87	-0.483803	-0.483799	0.00111635	...........
	348	87.25	-0.483802	-0.483798	0.00111821	...........
	349	87.5	-0.483801	-0.483799	0.00111818	...........
	350	87.75	-0.4838	-0.483795	0.00111451	...........
	351	88	-0.483799	-0.483797	0.00111735	...........
	352	88.25	-0.483798	-0.483798	0.00111865	...........
	353	88.5	-0.483797	-0.483796	0.00111275	...........
	354	88.75	-0.483797	-0.483795	0.00111778	...........
	355	89	-0.483796	-0.483796	0.00111625	...........
	356	89.25	-0.483796	-0.483793	0.00111941	...........
	357	89.5	-0.483795	-0.483792	0.00111978	...........
	358	89.75	-0.483795	-0.483792	0.00111918	...........
	359	90	-0.483794	-0.483791	0.00112008	...........
	360	90.25	-0.483793	-0.483791	0.00111601	...........
	361	90.5	-0.483792	-0.483788	0.00111825	...........
	362	90.75	-0.483791	-0.483788	0.00111548	...........
	363	91	-0.48379	-0.483787	0.00112061	...........
	364	91.25	-0.483789	-0.483786	0.00111681	...........
	365	91.5	-0.483788	-0.48379	0.00111765	...........
	366	91.75	-0.483788	-0.483786	0.00111161	...........
	367	92	-0.483788	-0.483792	0.00111838	...........
	368	92.25	-0.483788	-0.48379	0.00112381	...........
	369	92.5	-0.483789	-0.483793	0.00112251	...........
	370	92.75	-0.48379	-0.483789	0.00112521	...........
	371	93	-0.483791	-0.483797	0.00112105	...........
	372	93.25	-0.483792	-0.483795	0.00112198	...........
	373	93.5	-0.483793	-0.483798	0.00112111	...........
	374	93.75	-0.483794	-0.483795	0.00112385	...........
	375	94	-0.483795	-0.483799	0.00111935	...........
	376	94.25	-0.483796	-0.483795	0.00111685	...........
	377	94.5	-0.483797	-0.483801	0.00111198	...........
	378	94.75	-0.483797	-0.483799	0.00111575	...........
	379	95	-0.483798	-0.483802	0.00111975	...........
	380	95.25	-0.483799	-0.483804	0.00111845	...........
	381	95.5	-0.4838	-0.483805	0.00111615	...........
	382	95.75	-0.483802	-0.483808	0.00112185	...........
	383	96	-0.483804	-0.483809	0.00111581	...........
	384	96.25	-0.483805	-0.483808	0.00112021	...........
	385	96.5	-0.483807	-0.48381	0.00111588	...........
	386	96.75	-0.483808	-0.483815	0.00111238	...........
	387	97	-0.483809	-0.483814	0.00111628	...........
	388	97.25	-0.483811	-0.483815	0.00111601	...........
	389	97.5	-0.483813	-0.483818	0.00111251	...........
	390	97.75	-0.483814	-0.483815	0.00111478	...........
	391	98	-0.483815	-0.483816	0.00110705	...........
	392	98.25	-0.483816	-0.483816	0.00111145	...........
	393	98.5	-0.483816	-0.483821	0.00111685	...........
	394	98.75	-0.483817	-0.48382	0.00111298	...........
	395	99	-0.483818	-0.483818	0.00111645	...........
	396	99.25	-0.483819	-0.483822	0.00111551	...........
	397	99.5	-0.48382	-0.483822	0.00111518	...........
	398	99.75	-0.48382	-0.483822	0.00111785	...........
	399	100	-0.483821	-0.483824	0.00111541	...........
	400	100.25	-0.483822	-0.483824	0.00111655	...........
	401	100.5	-0.483823	-0.483829	0.00111705	...........
	402	100.75	-0.483824	-0.483828	0.00111885	...........
	403	101	-0.483825	-0.483835	0.00112048	...........
	404	101.25	-0.483828	-0.483838	0.00111825	...........
	405	101.5	-0.48383	-0.48384	0.00112368	...........
	406	101.75	-0.483834	-0.483847	0.00111955	...........
	407	102	-0.483837	-0.483848	0.00111851	...........
	408	102.25	-0.483841	-0.483859	0.00111838	...........
	409	102.5	-0.483846	-0.483865	0.00111768	...........
	410	102.75	-0.483851	-0.483871	0.00111645	...........
	411	103	-0.483857	-0.483873	0.00112335	...........
	412	103.25	-0.483863	-0.483878	0.00111448	...........
	413	103.5	-0.483869	-0.483878	0.00111681	...........
	414	103.75	-0.483873	-0.483886	0.00111618	...........
	415	104	-0.483877	-0.483882	0.00111268	...........
	416	104.25	-0.48388	-0.483892	0.00112248	...........
	417	104.5	-0.483883	-0.483898	0.00111525	...........
	418	104.75	-0.483887	-0.483903	0.00111661	...........
	419	105	-0.483891	-0.483902	0.00112061	...........
	420	105.25	-0.483896	-0.483905	0.00111628	...........
	421	105.5	-0.4839	-0.483898	0.00111441	...........
	422	105.75	-0.483902	-0.483902	0.00110658	...........
	423	106	-0.483902	-0.483899	0.00111081	...........
	424	106.25	-0.483901	-0.483899	0.00111878	...........
	425	106.5	-0.483901	-0.483897	0.00111185	...........
	426	106.75	-0.4839	-0.4839	0.00111298	...........
	427	107	-0.483899	-0.483897	0.00111495	...........
	428	107.25	-0.483899	-0.483904	0.00111988	...........
	429	107.5	-0.483899	-0.483897	0.00111575	...........
	430	107.75	-0.483899	-0.4839	0.00111521	...........
	431	108	-0.483899	-0.4839	0.00111105	...........
	432	108.25	-0.4839	-0.483906	0.00111561	...........
	433	108.5	-0.4839	-0.483908	0.00112001	...........
	434	108.75	-0.483902	-0.483905	0.00111848	...........
	435	109	-0.483904	-0.483907	0.00111875	...........
	436	109.25	-0.483905	-0.483906	0.00112401	...........
	437	109.5	-0.483906	-0.483911	0.00112195	...........
	438	109.75	-0.483907	-0.483908	0.00112451	...........
	439	110	-0.483908	-0.483911	0.00111595	...........
	440	110.25	-0.483908	-0.48391	0.00111531	...........
	441	110.5	-0.483909	-0.483914	0.00111641	...........
	442	110.75	-0.48391	-0.483917	0.00111465	...........
	443	111	-0.483912	-0.48392	0.00111601	...........
	444	111.25	-0.483914	-0.48392	0.00111695	...........
	445	111.5	-0.483916	-0.483921	0.00111895	...........
	446	111.75	-0.483919	-0.48392	0.00111971	...........
	447	112	-0.48392	-0.483924	0.00112211	...........
	448	112.25	-0.483921	-0.483921	0.00111501	...........
	449	112.5	-0.483921	-0.48393	0.00112461	...........
	450	112.75	-0.483923	-0.483926	0.00112631	...........
	451	113	-0.483924	-0.483935	0.00112325	...........
	452	113.25	-0.483927	-0.48393	0.00112125	...........
	453	113.5	-0.483929	-0.483932	0.00111945	...........
	454	113.75	-0.483931	-0.483932	0.00112291	...........
	455	114	-0.483932	-0.483934	0.00112438	...........
	456	114.25	-0.483932	-0.483936	0.00112108	...........
	457	114.5	-0.483933	-0.483943	0.00112488	...........
	458	114.75	-0.483935	-0.483939	0.00112278	...........
	459	115	-0.483937	-0.483942	0.00112525	...........
	460	115.25	-0.483939	-0.483942	0.00112795	...........
	461	115.5	-0.48394	-0.483943	0.00112331	...........
	462	115.75	-0.483941	-0.483936	0.00112655	...........
	463	116	-0.483941	-0.483947	0.00112491	...........
	464	116.25	-0.483942	-0.483949	0.00112038	...........
	465	116.5	-0.483943	-0.483951	0.00113045	...........
	466	116.75	-0.483945	-0.483951	0.00112028	...........
	467	117	-0.483948	-0.483951	0.00111875	...........
	468	117.25	-0.48395	-0.483954	0.00111685	...........
	469	117.5	-0.483951	-0.483956	0.00112665	...........
	470	117.75	-0.483952	-0.483958	0.00112181	...........
	471	118	-0.483954	-0.483961	0.00112711	...........
	472	118.25	-0.483956	-0.483958	0.00111941	...........
	473	118.5	-0.483958	-0.483963	0.00112541	...........
	474	118.75	-0.483959	-0.483959	0.00112148	...........
	475	119	-0.48396	-0.483961	0.00112111	...........
	476	119.25	-0.48396	-0.483962	0.00112468	...........
	477	119.5	-0.483961	-0.483961	0.00112238	...........
	478	119.75	-0.483961	-0.483965	0.00112175	...........
	479	120	-0.483962	-0.483964	0.00112375	...........
	480	120.25	-0.483963	-0.483971	0.00113021	...........
	481	120.5	-0.483964	-0.483969	0.00111961	...........
	482	120.75	-0.483966	-0.48397	0.00111955	...........
	483	121	-0.483968	-0.483971	0.00112245	...........
	484	121.25	-0.483969	-0.483973	0.00111708	...........
	485	121.5	-0.48397	-0.483972	0.00112038	...........
	486	121.75	-0.483971	-0.48398	0.00112128	...........
	487	122	-0.483973	-0.483976	0.00112085	...........
	488	122.25	-0.483974	-0.483981	0.00112045	...........
	489	122.5	-0.483976	-0.483979	0.00112421	...........
	490	122.75	-0.483978	-0.483985	0.00112818	...........
	491	123	-0.483979	-0.483983	0.00112891	...........
	492	123.25	-0.483981	-0.483986	0.00112055	...........
	493	123.5	-0.483983	-0.483981	0.00112421	...........
	494	123.75	-0.483984	-0.483989	0.00111835	...........
	495	124	-0.483984	-0.483987	0.00112415	...........
	496	124.25	-0.483985	-0.483989	0.00112541	...........
	497	124.5	-0.483986	-0.483991	0.00112861	...........
	498	124.75	-0.483987	-0.48399	0.00112661	...........
	499	125	-0.483989	-0.483992	0.00112505	...........
	500	125.25	-0.48399	-0.483992	0.00112998	...........
	501	125.5	-0.483991	-0.483995	0.00112468	...........
	502	125.75	-0.483992	-0.483997	0.00111581	...........
	503	126	-0.483993	-0.483998	0.00112165	...........
	504	126.25	-0.483995	-0.483999	0.00112765	...........
	505	126.5	-0.483996	-0.484	0.00112538	...........
	506	126.75	-0.483998	-0.483998	0.00111618	...........
	507	127	-0.483999	-0.484003	0.00111828	...........
	508	127.25	-0.483999	-0.484003	0.00111661	...........
	509	127.5	-0.484	-0.484008	0.00112181	...........
	510	127.75	-0.484002	-0.484006	0.00112101	...........
	511	128	-0.484004	-0.484008	0.00112118	...........
	512	128.25	-0.484005	-0.484008	0.00112138	...........
	513	128.5	-0.484007	-0.48401	0.00111748	...........
	514	128.75	-0.484008	-0.484011	0.00111618	...........
	515	129	-0.484009	-0.484016	0.00111618	...........
	516	129.25	-0.48401	-0.484013	0.00112211	...........
	517	129.5	-0.484012	-0.484019	0.00111978	...........
	518	129.75	-0.484014	-0.484017	0.00111601	...........
	519	130	-0.484015	-0.48402	0.00112095	...........
	520	130.25	-0.484017	-0.484021	0.00112275	...........
	521	130.5	-0.484018	-0.484021	0.00111818	...........
	522	130.75	-0.48402	-0.484022	0.00112888	...........
	523	131	-0.484021	-0.484026	0.00112565	...........
	524	131.25	-0.484022	-0.484026	0.00112258	...........
	525	131.5	-0.484023	-0.484031	0.00112461	...........
	526	131.75	-0.484025	-0.484034	0.00112248	...........
	527	132	-0.484027	-0.48403	0.00112465	...........
	528	132.25	-0.48403	-0.484032	0.00111415	...........
	529	132.5	-0.484031	-0.484033	0.00111665	...........
	530	132.75	-0.484032	-0.484038	0.00112148	...........
	531	133	-0.484033	-0.484039	0.00112051	...........
	532	133.25	-0.484035	-0.484038	0.00111801	...........
	533	133.5	-0.484036	-0.484038	0.00112608	...........
	534	133.75	-0.484038	-0.484044	0.00111735	...........
	535	134	-0.484039	-0.484045	0.00112148	...........
	536	134.25	-0.484041	-0.484047	0.00111791	...........
	537	134.5	-0.484043	-0.484052	0.00112298	...........
	538	134.75	-0.484045	-0.484053	0.00112095	...........
	539	135	-0.484048	-0.484052	0.00112118	...........
	540	135.25	-0.48405	-0.484058	0.00111661	...........
	541	135.5	-0.484052	-0.484057	0.00112168	...........
	542	135.75	-0.484054	-0.484059	0.00112145	...........
	543	136	-0.484056	-0.484059	0.00112415	...........
	544	136.25	-0.484057	-0.484066	0.00111548	...........
	545	136.5	-0.484059	-0.484063	0.00112298	...........
	546	136.75	-0.484061	-0.484067	0.00112241	...........
	547	137	-0.484063	-0.484069	0.00111985	...........
	548	137.25	-0.484065	-0.48407	0.00112008	...........
	549	137.5	-0.484067	-0.484071	0.00112388	...........
	550	137.75	-0.484068	-0.484074	0.00111985	...........
	551	138	-0.48407	-0.484076	0.00112001	...........
	552	138.25	-0.484072	-0.484078	0.00112565	...........
	553	138.5	-0.484074	-0.484084	0.00112178	...........
	554	138.75	-0.484077	-0.484088	0.00112478	...........
	555	139	-0.48408	-0.484094	0.00112348	...........
	556	139.25	-0.484084	-0.484102	0.00112175	...........
	557	139.5	-0.484089	-0.484109	0.00112791	...........
	558	139.75	-0.484095	-0.484116	0.00111581	...........
	559	140	-0.484102	-0.484127	0.00112281	...........
	560	140.25	-0.484109	-0.484127	0.00111895	...........
	561	140.5	-0.484116	-0.48413	0.00112708	...........
	562	140.75	-0.484122	-0.484132	0.00112581	...........
	563	141	-0.484127	-0.484135	0.00112105	...........
	564	141.25	-0.484129	-0.484125	0.00112091	...........
	565	141.5	-0.484131	-0.484131	0.00112485	...........
	566	141.75	-0.484131	-0.484129	0.00112341	...........
	567	142	-0.48413	-0.484129	0.00112145	...........
	568	142.25	-0.48413	-0.48413	0.00112161	...........
	569	142.5	-0.48413	-0.484132	0.00112385	...........
	570	142.75	-0.48413	-0.484137	0.00112395	...........
	571	143	-0.484131	-0.48414	0.00112248	...........
	572	143.25	-0.484133	-0.484138	0.00111921	...........
	573	143.5	-0.484136	-0.484142	0.00112395	...........
	574	143.75	-0.484138	-0.484145	0.00112291	...........
	575	144	-0.48414	-0.484147	0.00112101	...........
	576	144.25	-0.484142	-0.484141	0.00112148	...........
	577	144.5	-0.484144	-0.484148	0.00112025	...........
	578	144.75	-0.484145	-0.484146	0.00112198	...........
	579	145	-0.484145	-0.484154	0.00111505	...........
	580	145.25	-0.484146	-0.484149	0.00111788	...........
	581	145.5	-0.484148	-0.484158	0.00112271	...........
	582	145.75	-0.48415	-0.484155	0.00111605	...........
	583	146	-0.484152	-0.484157	0.00111605	...........
	584	146.25	-0.484154	-0.484158	0.00110985	...........
	585	146.5	-0.484156	-0.484161	0.00111865	...........
	586	146.75	-0.484157	-0.484161	0.00111915	...........
	587	147	-0.484158	-0.484162	0.00111588	...........
	588	147.25	-0.48416	-0.484164	0.00111331	...........
	589	147.5	-0.484161	-0.484163	0.00111831	...........
	590	147.75	-0.484162	-0.484165	0.00112158	...........
	591	148	-0.484163	-0.484166	0.00111731	...........
	592	148.25	-0.484164	-0.484168	0.00111945	...........
	593	148.5	-0.484165	-0.484167	0.00112618	...........
	594	148.75	-0.484166	-0.484169	0.00111751	...........
	595	149	-0.484167	-0.48417	0.00112198	...........
	596	149.25	-0.484168	-0.48417	0.00112448	...........
	597	149.5	-0.484169	-0.484173	0.00111851	...........
	598	149.75	-0.48417	-0.484175	0.00111721	...........
	599	150	-0.484171	-0.484174	0.00112558	...........
	600	150.25	-0.484172	-0.484181	0.00111795	...........
	601	150.5	-0.484174	-0.484179	0.00112478	...........
	602	150.75	-0.484176	-0.484185	0.00111665	...........
	603	151	-0.484178	-0.484183	0.00112265	...........
	604	151.25	-0.484181	-0.484187	0.00111858	...........
	605	151.5	-0.484183	-0.484185	0.00112475	...........
	606	151.75	-0.484184	-0.484189	0.00112838	...........
	607	152	-0.484186	-0.48419	0.00112065	...........
	608	152.25	-0.484187	-0.484191	0.00111818	...........
	609	152.5	-0.484188	-0.484191	0.00112045	...........
	610	152.75	-0.48419	-0.484194	0.00111835	...........
	611	153	-0.484191	-0.484193	0.00112391	...........
	612	153.25	-0.484192	-0.484196	0.00111918	...........
	613	153.5	-0.484193	-0.484199	0.00112438	...........
	614	153.75	-0.484195	-0.4842	0.00112268	...........
	615	154	-0.484196	-0.484199	0.00112081	...........
	616	154.25	-0.484198	-0.484203	0.00111608	...........
	617	154.5	-0.484199	-0.484201	0.00112458	...........
	618	154.75	-0.4842	-0.484202	0.00112435	...........
	619	155	-0.484201	-0.484202	0.00112168	...........
	620	155.25	-0.484202	-0.484204	0.00112241	...........
	621	155.5	-0.484202	-0.484208	0.00112475	...........
	622	155.75	-0.484203	-0.484203	0.00111861	...........
	623	156	-0.484204	-0.484208	0.00111891	...........
	624	156.25	-0.484205	-0.484209	0.00112398	...........
	625	156.5	-0.484206	-0.484215	0.00112348	...........
	626	156.75	-0.484208	-0.484215	0.00112085	...........
	627	157	-0.48421	-0.484218	0.00112391	...........
	628	157.25	-0.484213	-0.484215	0.00112708	...........
	629	157.5	-0.484215	-0.484223	0.00112785	...........
	630	157.75	-0.484217	-0.484223	0.00112091	...........
	631	158	-0.484218	-0.484227	0.00112921	...........
	632	158.25	-0.484221	-0.484226	0.00112551	...........
	633	158.5	-0.484223	-0.484233	0.00112338	...........
	634	158.75	-0.484225	-0.48423	0.00113061	...........
	635	159	-0.484228	-0.484235	0.00112175	...........
	636	159.25	-0.48423	-0.484234	0.00112518	...........
	637	159.5	-0.484232	-0.484236	0.00112805	...........
	638	159.75	-0.484233	-0.484237	0.00112665	...........
	639	160	-0.484235	-0.48424	0.00113151	...........
	640	160.25	-0.484236	-0.484237	0.00112301	...........
	641	160.5	-0.484237	-0.484243	0.00112765	...........
	642	160.75	-0.484238	-0.484243	0.00112405	...........
	643	161	-0.48424	-0.484246	0.00111691	...........
	644	161.25	-0.484242	-0.484246	0.00112928	...........
	645	161.5	-0.484244	-0.484252	0.00112745	...........
	646	161.75	-0.484246	-0.484252	0.00112931	...........
	647	162	-0.484248	-0.484251	0.00112985	...........
	648	162.25	-0.48425	-0.484256	0.00112498	...........
	649	162.5	-0.484252	-0.484261	0.00112438	...........
	650	162.75	-0.484254	-0.484257	0.00112238	...........
	651	163	-0.484256	-0.484256	0.00112355	...........
	652	163.25	-0.484257	-0.48426	0.00112321	...........
	653	163.5	-0.484258	-0.484263	0.00112548	...........
	654	163.75	-0.484259	-0.484266	0.00112571	...........
	655	164	-0.48426	-0.484268	0.00111835	...........
	656	164.25	-0.484262	-0.484268	0.00112011	...........
	657	164.5	-0.484265	-0.484271	0.00112425	...........
	658	164.75	-0.484267	-0.484274	0.00112541	...........
	659	165	-0.484269	-0.484273	0.00112571	...........
	660	165.25	-0.484271	-0.484277	0.00111815	...........
	661	165.5	-0.484272	-0.484282	0.00112661	...........
	662	165.75	-0.484275	-0.484285	0.00112388	...........
	663	166	-0.484278	-0.484282	0.00112305	...........
	664	166.25	-0.48428	-0.48429	0.00112785	...........
	665	166.5	-0.484283	-0.484285	0.00113265	...........
	666	166.75	-0.484285	-0.484291	0.00112658	...........
	667	167	-0.484286	-0.484288	0.00112785	...........
	668	167.25	-0.484288	-0.484295	0.00112915	...........
	669	167.5	-0.484289	-0.484299	0.00112851	...........
	670	167.75	-0.484291	-0.484305	0.00112558	...........
	671	168	-0.484294	-0.484298	0.00112511	...........
	672	168.25	-0.484298	-0.484305	0.00112451	...........
	673	168.5	-0.4843	-0.484298	0.00112398	...........
	674	168.75	-0.484302	-0.484312	0.00112375	...........
	675	169	-0.484303	-0.484311	0.00112825	...........
	676	169.25	-0.484304	-0.484313	0.00113005	...........
	677	169.5	-0.484307	-0.484314	0.00112685	...........
	678	169.75	-0.48431	-0.484319	0.00112545	...........
	679	170	-0.484313	-0.484318	0.00112555	...........
	680	170.25	-0.484315	-0.484321	0.00111751	...........
	681	170.5	-0.484317	-0.48432	0.00112268	...........
	682	170.75	-0.484319	-0.484325	0.00112895	...........
	683	171	-0.484321	-0.484329	0.00112911	...........
	684	171.25	-0.484322	-0.484328	0.00112581	...........
	685	171.5	-0.484325	-0.484327	0.00112271	...........
	686	171.75	-0.484326	-0.484332	0.00112835	...........
	687	172	-0.484328	-0.484336	0.00112938	...........
	688	172.25	-0.48433	-0.484335	0.00113018	...........
	689	172.5	-0.484332	-0.484338	0.00112805	...........
	690	172.75	-0.484334	-0.48434	0.00112558	...........
	691	173	-0.484336	-0.484345	0.00112811	...........
	692	173.25	-0.484338	-0.484342	0.00112858	...........
	693	173.5	-0.48434	-0.484347	0.00113075	...........
	694	173.75	-0.484342	-0.484348	0.00113281	...........
	695	174	-0.484344	-0.484347	0.00113525	...........
	696	174.25	-0.484345	-0.484349	0.00112658	...........
	697	174.5	-0.484347	-0.484359	0.00113275	...........
	698	174.75	-0.484349	-0.48436	0.00112928	...........
	699	175	-0.484352	-0.484362	0.00112831	...........
	700	175.25	-0.484355	-0.484362	0.00113361	...........
	701	175.5	-0.484358	-0.484365	0.00113031	...........
	702	175.75	-0.484361	-0.484361	0.00113875	...........
	703	176	-0.484362	-0.484368	0.00113298	...........
	704	176.25	-0.484364	-0.484372	0.00112858	...........
	705	176.5	-0.484365	-0.484372	0.00113535	...........
	706	176.75	-0.484367	-0.48437	0.00113165	...........
	707	177	-0.484369	-0.484373	0.00113211	...........
	708	177.25	-0.484371	-0.48437	0.00112898	...........
	709	177.5	-0.484371	-0.484381	0.00112968	...........
	710	177.75	-0.484372	-0.484374	0.00112675	...........
	711	178	-0.484374	-0.484381	0.00112928	...........
	712	178.25	-0.484376	-0.484379	0.00113498	...........
	713	178.5	-0.484377	-0.484383	0.00113158	...........
	714	178.75	-0.484379	-0.484383	0.00112861	...........
	715	179	-0.48438	-0.484386	0.00112568	...........
	716	179.25	-0.484382	-0.484386	0.00113135	...........
	717	179.5	-0.484383	-0.484387	0.00113488	...........
	718	179.75	-0.484385	-0.484392	0.00113115	...........
	719	180	-0.484386	-0.484392	0.00112331	...........
	720	180.25	-0.484388	-0.484396	0.00112791	...........
	721	180.5	-0.48439	-0.484397	0.00112948	...........
	722	180.75	-0.484392	-0.484403	0.00113211	...........
	723	181	-0.484395	-0.484397	0.00113078	...........
	724	181.25	-0.484397	-0.484403	0.00112988	...........
	725	181.5	-0.484399	-0.484399	0.00113381	...........
	726	181.75	-0.4844	-0.484405	0.00112811	...........
	727	182	-0.484401	-0.484402	0.00113441	...........
	728	182.25	-0.484402	-0.484409	0.00112925	...........
	729	182.5	-0.484403	-0.484408	0.00112618	...........
	730	182.75	-0.484405	-0.484411	0.00113075	...........
	731	183	-0.484407	-0.484408	0.00113231	...........
	732	183.25	-0.484408	-0.484413	0.00113071	...........
	733	183.5	-0.48441	-0.484411	0.00112921	...........
	734	183.75	-0.48441	-0.484415	0.00112738	...........
	735	184	-0.484411	-0.484417	0.00112561	...........
	736	184.25	-0.484413	-0.484421	0.00112778	...........
	737	184.5	-0.484415	-0.48442	0.00112638	...........
	738	184.75	-0.484417	-0.484427	0.00113091	...........
	739	185	-0.48442	-0.484427	0.00113131	...........
	740	185.25	-0.484422	-0.484428	0.00112918	...........
	741	185.5	-0.484424	-0.484432	0.00112325	...........
	742	185.75	-0.484427	-0.484433	0.00112151	...........
	743	186	-0.484429	-0.484429	0.00112648	...........
	744	186.25	-0.48443	-0.484435	0.00113248	...........
	745	186.5	-0.484432	-0.484438	0.00112505	...........
	746	186.75	-0.484433	-0.484438	0.00112711	...........
	747	187	-0.484434	-0.484437	0.00111881	...........
	748	187.25	-0.484436	-0.484443	0.00112431	...........
	749	187.5	-0.484438	-0.48444	0.00112568	...........
	750	187.75	-0.484439	-0.484446	0.00113228	...........
	751	188	-0.484441	-0.484451	0.00112095	...........
	752	188.25	-0.484443	-0.484449	0.00112565	...........
	753	188.5	-0.484446	-0.484452	0.00112578	...........
	754	188.75	-0.484448	-0.484456	0.00112701	...........
	755	189	-0.48445	-0.484456	0.00112555	...........
	756	189.25	-0.484452	-0.484454	0.00112655	...........
	757	189.5	-0.484454	-0.484461	0.00112381	...........
	758	189.75	-0.484456	-0.484463	0.00111498	...........
	759	190	-0.484457	-0.484466	0.00112358	...........
	760	190.25	-0.48446	-0.484469	0.00112278	...........
	761	190.5	-0.484463	-0.484475	0.00112228	...........
	762	190.75	-0.484466	-0.484476	0.00112811	...........
	763	191	-0.48447	-0.484488	0.00112301	...........
	764	191.25	-0.484474	-0.484482	0.00113255	...........
	765	191.5	-0.484478	-0.484489	0.00112058	...........
	766	191.75	-0.484482	-0.484485	0.00112428	...........
	767	192	-0.484485	-0.484489	0.00112331	...........
	768	192.25	-0.484486	-0.484486	0.00112091	...........
	769	192.5	-0.484487	-0.484493	0.00111928	...........
	770	192.75	-0.484488	-0.48449	0.00112655	...........
	771	193	-0.484489	-0.484496	0.00112688	...........
	772	193.25	-0.48449	-0.484497	0.00112561	...........
	773	193.5	-0.484492	-0.484501	0.00112408	...........
	774	193.75	-0.484495	-0.484505	0.00112625	...........
	775	194	-0.484498	-0.484504	0.00112548	...........
	776	194.25	-0.484501	-0.484509	0.00112845	...........
	777	194.5	-0.484503	-0.484512	0.00112608	...........
	778	194.75	-0.484506	-0.484516	0.00112551	...........
	779	195	-0.484508	-0.484512	0.00112098	...........
	780	195.25	-0.484511	-0.484516	0.00112451	...........
	781	195.5	-0.484513	-0.484511	0.00112658	...........
	782	195.75	-0.484514	-0.484521	0.00113341	...........
	783	196	-0.484515	-0.484519	0.00112595	...........
	784	196.25	-0.484516	-0.484524	0.00113871	...........
	785	196.5	-0.484518	-0.484526	0.00113588	...........
	786	196.75	-0.48452	-0.484528	0.00113165	...........
	787	197	-0.484523	-0.484526	0.00113255	...........
	788	197.25	-0.484526	-0.484536	0.00112785	...........
	789	197.5	-0.484528	-0.484531	0.00113075	...........
	790	197.75	-0.48453	-0.484535	0.00112131	...........
	791	198	-0.484532	-0.484538	0.00112861	...........
	792	198.25	-0.484533	-0.484539	0.00112725	...........
	793	198.5	-0.484535	-0.484543	0.00113081	...........
	794	198.75	-0.484537	-0.484549	0.00112785	...........
	795	199	-0.48454	-0.48455	0.00112918	...........
	796	199.25	-0.484544	-0.484554	0.00112978	...........
	797	199.5	-0.484547	-0.484551	0.00113265	...........
	798	199.75	-0.48455	-0.484555	0.00112311	...........
	799	200	-0.484552	-0.484557	0.00112201	...........
	800	200.25	-0.484553	-0.484553	0.00111818	...........
	801	200.5	-0.484554	-0.484563	0.00112068	...........
	802	200.75	-0.484555	-0.484555	0.00112858	...........
	803	201	-0.484557	-0.484567	0.00113125	...........
	804	201.25	-0.484558	-0.484561	0.00112971	...........
	805	201.5	-0.48456	-0.484565	0.00112871	...........
	806	201.75	-0.484562	-0.484569	0.00112491	...........
	807	202	-0.484563	-0.484568	0.00112898	...........
	808	202.25	-0.484565	-0.484571	0.00112235	...........
	809	202.5	-0.484567	-0.484578	0.00112458	...........
	810	202.75	-0.48457	-0.484577	0.00112741	...........
	811	203	-0.484572	-0.484578	0.00112548	...........
	812	203.25	-0.484575	-0.484579	0.00112905	...........
	813	203.5	-0.484577	-0.484584	0.00112641	...........
	814	203.75	-0.484579	-0.484577	0.00112878	...........
	815	204	-0.48458	-0.484586	0.00112771	...........
	816	204.25	-0.484581	-0.484586	0.00112291	...........
	817	204.5	-0.484582	-0.484594	0.00112515	...........
	818	204.75	-0.484585	-0.484593	0.00112875	...........
	819	205	-0.484588	-0.484596	0.00111915	...........
	820	205.25	-0.484591	-0.484597	0.00112505	...........
	821	205.5	-0.484594	-0.4846	0.00112481	...........
	822	205.75	-0.484596	-0.484599	0.00112461	...........
	823	206	-0.484597	-0.484604	0.00111921	...........
	824	206.25	-0.484599	-0.484602	0.00112595	...........
	825	206.5	-0.4846	-0.484605	0.00112418	...........
	826	206.75	-0.484602	-0.484609	0.00113171	...........
	827	207	-0.484603	-0.484611	0.00112995	...........
	828	207.25	-0.484605	-0.484609	0.00113358	...........
	829	207.5	-0.484608	-0.484616	0.00113175	...........
	830	207.75	-0.484609	-0.484612	0.00113285	...........
	831	208	-0.484611	-0.484617	0.00112565	...........
	832	208.25	-0.484613	-0.484624	0.00112521	...........
	833	208.5	-0.484615	-0.484618	0.00112458	...........
	834	208.75	-0.484617	-0.484622	0.00112845	...........
	835	209	-0.484619	-0.484628	0.00113138	...........
	836	209.25	-0.484621	-0.484628	0.00113251	...........
	837	209.5	-0.484623	-0.484629	0.00112781	...........
	838	209.75	-0.484626	-0.484637	0.00112635	...........
	839	210	-0.484628	-0.484635	0.00113111	...........
	840	210.25	-0.484631	-0.484637	0.00112925	...........
	841	210.5	-0.484633	-0.484638	0.00112675	...........
	842	210.75	-0.484635	-0.48464	0.00113151	...........
	843	211	-0.484637	-0.48464	0.00112805	...........
	844	211.25	-0.484638	-0.484648	0.00112721	...........
	845	211.5	-0.48464	-0.484645	0.00112798	...........
	846	211.75	-0.484642	-0.484652	0.00113421	...........
	847	212	-0.484645	-0.484647	0.00112815	...........
	848	212.25	-0.484647	-0.484654	0.00112898	...........
	849	212.5	-0.484649	-0.484655	0.00113141	...........
	850	212.75	-0.484651	-0.484662	0.00113271	...........
	851	213	-0.484653	-0.484655	0.00112785	...........
	852	213.25	-0.484656	-0.484664	0.00112321	...........
	853	213.5	-0.484658	-0.484663	0.00113091	...........
	854	213.75	-0.48466	-0.484671	0.00112621	...........
	855	214	-0.484662	-0.484678	0.00112125	...........
	856	214.25	-0.484666	-0.484682	0.00112445	...........
	857	214.5	-0.484671	-0.484682	0.00112538	...........
	858	214.75	-0.484675	-0.48468	0.00112265	...........
	859	215	-0.484679	-0.484687	0.00112928	...........
	860	215.25	-0.484681	-0.484686	0.00112691	...........
	861	215.5	-0.484683	-0.48469	0.00112335	...........
	862	215.75	-0.484685	-0.484692	0.00112838	...........
	863	216	-0.484687	-0.484691	0.00112061	...........
	864	216.25	-0.484689	-0.484691	0.00113318	...........
	865	216.5	-0.484691	-0.484694	0.00112808	...........
	866	216.75	-0.484692	-0.484692	0.00113025	...........
	867	217	-0.484692	-0.484701	0.00112521	...........
	868	217.25	-0.484693	-0.484699	0.00112411	...........
	869	217.5	-0.484695	-0.484701	0.00112751	...........
	870	217.75	-0.484697	-0.484705	0.00112995	...........
	871	218	-0.4847	-0.484715	0.00112958	...........
	872	218.25	-0.484703	-0.484705	0.00112475	...........
	873	218.5	-0.484706	-0.484711	0.00113518	...........
	874	218.75	-0.484708	-0.484711	0.00112548	...........
	875	219	-0.484709	-0.484714	0.00112301	...........
	876	219.25	-0.48471	-0.484715	0.00112688	...........
	877	219.5	-0.484712	-0.484724	0.00112558	...........
	878	219.75	-0.484714	-0.484717	0.00112621	...........
	879	220	-0.484717	-0.484727	0.00112635	...........
	880	220.25	-0.484719	-0.484725	0.00113171	...........
	881	220.5	-0.484722	-0.484729	0.00112435	...........
	882	220.75	-0.484724	-0.484728	0.00112511	...........
	883	221	-0.484726	-0.484734	0.00112728	...........
	884	221.25	-0.484728	-0.484727	0.00112471	...........
	885	221.5	-0.484729	-0.484732	0.00112598	...........
	886	221.75	-0.48473	-0.484735	0.00112198	...........
	887	222	-0.484731	-0.48474	0.00112628	...........
	888	222.25	-0.484733	-0.484742	0.00112031	...........
	889	222.5	-0.484736	-0.484742	0.00112505	...........
	890	222.75	-0.484738	-0.484746	0.00112741	...........
	891	223	-0.484741	-0.484751	0.00113078	...........
	892	223.25	-0.484744	-0.48475	0.00112771	...........
	893	223.5	-0.484746	-0.48475	0.00112431	...........
	894	223.75	-0.484748	-0.484755	0.00113101	...........
	895	224	-0.48475	-0.484755	0.00112388	...........
	896	224.25	-0.484752	-0.484758	0.00112101	...........
	897	224.5	-0.484754	-0.484759	0.00112231	...........
	898	224.75	-0.484755	-0.48476	0.00112535	...........
	899	225	-0.484757	-0.484764	0.00112921	...........
	900	225.25	-0.484759	-0.484764	0.00112378	...........
	901	225.5	-0.484761	-0.484767	0.00112211	...........
	902	225.75	-0.484763	-0.484767	0.00112141	...........
	903	226	-0.484764	-0.484767	0.00112518	...........
	904	226.25	-0.484766	-0.48477	0.00112511	...........
	905	226.5	-0.484767	-0.484768	0.00112505	...........
	906	226.75	-0.484768	-0.484771	0.00112111	...........
	907	227	-0.484769	-0.484772	0.00112851	...........
	908	227.25	-0.48477	-0.484775	0.00112148	...........
	909	227.5	-0.484771	-0.484771	0.00112578	...........
	910	227.75	-0.484772	-0.484779	0.00112061	...........
	911	228	-0.484773	-0.484777	0.00112445	...........
	912	228.25	-0.484775	-0.484781	0.00112345	...........
	913	228.5	-0.484776	-0.484781	0.00112041	...........
	914	228.75	-0.484778	-0.484781	0.00111658	...........
	915	229	-0.48478	-0.484781	0.00111701	...........
	916	229.25	-0.484781	-0.484784	0.00111968	...........
	917	229.5	-0.484781	-0.484785	0.00111728	...........
	918	229.75	-0.484782	-0.484787	0.00112215	...........
	919	230	-0.484784	-0.484787	0.00111945	...........
	920	230.25	-0.484785	-0.484788	0.00112388	...........
	921	230.5	-0.484786	-0.48479	0.00111968	...........
	922	230.75	-0.484787	-0.484788	0.00112288	...........
	923	231	-0.484788	-0.48479	0.00112275	...........
	924	231.25	-0.484789	-0.484792	0.00112318	...........
	925	231.5	-0.484789	-0.484793	0.00112245	...........
	926	231.75	-0.48479	-0.484794	0.00111998	...........
	927	232	-0.484792	-0.484795	0.00112011	...........
	928	232.25	-0.484793	-0.484797	0.00112848	...........
	929	232.5	-0.484794	-0.484799	0.00112968	...........
	930	232.75	-0.484795	-0.484799	0.00112661	...........
	931	233	-0.484797	-0.484802	0.00112351	...........
	932	233.25	-0.484798	-0.484801	0.00112361	...........
	933	233.5	-0.4848	-0.484802	0.00113065	...........
	934	233.75	-0.484801	-0.484801	0.00112395	...........
	935	234	-0.484801	-0.484806	0.00112345	...........
	936	234.25	-0.484802	-0.484804	0.00112898	...........
	937	234.5	-0.484803	-0.484809	0.00112438	...........
	938	234.75	-0.484804	-0.484806	0.00111791	...........
	939	235	-0.484805	-0.484808	0.00112185	...........
	940	235.25	-0.484807	-0.484806	0.00112258	...........
	941	235.5	-0.484807	-0.484811	0.00111345	...........
	942	235.75	-0.484808	-0.48481	0.00112241	...........
	943	236	-0.484808	-0.484815	0.00112418	...........
	944	236.25	-0.48481	-0.484813	0.00112575	...........
	945	236.5	-0.484811	-0.484817	0.00112958	...........
	946	236.75	-0.484813	-0.484816	0.00112818	...........
	947	237	-0.484814	-0.484822	0.00112718	...........
	948	237.25	-0.484816	-0.484818	0.00112658	...........
	949	237.5	-0.484818	-0.484819	0.00112111	...........
	950	237.75	-0.484819	-0.484821	0.00112155	...........
	951	238	-0.484819	-0.484823	0.00113598	...........
	952	238.25	-0.48482	-0.484822	0.00113221	...........
	953	238.5	-0.484821	-0.484823	0.00112348	...........
	954	238.75	-0.484822	-0.484827	0.00112678	...........
	955	239	-0.484823	-0.484826	0.00112251	...........
	956	239.25	-0.484824	-0.484827	0.00112201	...........
	957	239.5	-0.484825	-0.484827	0.00112005	...........
	958	239.75	-0.484826	-0.484831	0.00111938	...........
	959	240	-0.484827	-0.48483	0.00112168	...........
	960	240.25	-0.484828	-0.484835	0.00111861	...........
	961	240.5	-0.48483	-0.484834	0.00112135	...........
	962	240.75	-0.484831	-0.484836	0.00112235	...........
	963	241	-0.484833	-0.484834	0.00112831	...........
	964	241.25	-0.484834	-0.48484	0.00112298	...........
	965	241.5	-0.484835	-0.484835	0.00112425	...........
	966	241.75	-0.484836	-0.484842	0.00112625	...........
	967	242	-0.484837	-0.484841	0.00111761	...........
	968	242.25	-0.484839	-0.484848	0.00112105	...........
	969	242.5	-0.48484	-0.484845	0.00112768	...........
	970	242.75	-0.484843	-0.48485	0.00112438	...........
	971	243	-0.484845	-0.484842	0.00112521	...........
	972	243.25	-0.484846	-0.48485	0.00112785	...........
	973	243.5	-0.484847	-0.484848	0.00112331	...........
	974	243.75	-0.484847	-0.484853	0.00112315	...........
	975	244	-0.484848	-0.48485	0.00112921	...........
	976	244.25	-0.484849	-0.484856	0.00112061	...........
	977	244.5	-0.484851	-0.484857	0.00112211	...........
	978	244.75	-0.484852	-0.484857	0.00112505	...........
	979	245	-0.484854	-0.484861	0.00113098	...........
	980	245.25	-0.484856	-0.484865	0.00113028	...........
	981	245.5	-0.484858	-0.484866	0.00112918	...........
	982	245.75	-0.484861	-0.484866	0.00112878	...........
	983	246	-0.484863	-0.484866	0.00113068	...........
	984	246.25	-0.484865	-0.484874	0.00113348	...........
	985	246.5	-0.484866	-0.484869	0.00112831	...........
	986	246.75	-0.484868	-0.484874	0.00112985	...........
	987	247	-0.48487	-0.484879	0.00113585	...........
	988	247.25	-0.484872	-0.484893	0.00112898	...........
	989	247.5	-0.484876	-0.484904	0.00113228	...........
	990	247.75	-0.484883	-0.484908	0.00113125	...........
	991	248	-0.484891	-0.484915	0.00113608	...........
	992	248.25	-0.4849	-0.484909	0.00113398	...........
	993	248.5	-0.484906	-0.484914	0.00112978	...........
	994	248.75	-0.48491	-0.484909	0.00112578	...........
	995	249	-0.484912	-0.484915	0.00113208	...........
	996	249.25	-0.484912	-0.484913	0.00112098	...........
	997	249.5	-0.484913	-0.484918	0.00112521	...........
	998	249.75	-0.484913	-0.484915	0.00112198	...........
	999	250	-0.484915	-0.48492	0.00112611	...........
	1000	250.25	-0.484916	-0.484921	0.00112335	...........
	1001	250.5	-0.484918	-0.484929	0.00112005	...........
	1002	250.75	-0.48492	-0.484924	0.00112751	...........
	1003	251	-0.484922	-0.484926	0.00112591	...........
	1004	251.25	-0.484924	-0.484921	0.00112308	...........
	1005	251.5	-0.484925	-0.484934	0.00112931	...........
	1006	251.75	-0.484926	-0.484931	0.00112498	...........
	1007	252	-0.484927	-0.484937	0.00112811	...........
	1008	252.25	-0.48493	-0.484936	0.00112585	...........
	1009	252.5	-0.484932	-0.484941	0.00112811	...........
	1010	252.75	-0.484935	-0.48494	0.00112778	...........
	1011	253	-0.484937	-0.484943	0.00113125	...........
	1012	253.25	-0.484939	-0.484943	0.00112768	...........
	1013	253.5	-0.484941	-0.484945	0.00112568	...........
	1014	253.75	-0.484942	-0.484945	0.00112455	...........
	1015	254	-0.484943	-0.484948	0.00113095	...........
	1016	254.25	-0.484945	-0.484953	0.00112878	...........
	1017	254.5	-0.484946	-0.484949	0.00112541	...........
	1018	254.75	-0.484948	-0.484952	0.00112701	...........
	1019	255	-0.48495	-0.484951	0.00112815	...........
	1020	255.25	-0.484951	-0.484956	0.00112058	...........
	1021	255.5	-0.484952	-0.484954	0.00112581	...........
	1022	255.75	-0.484953	-0.484963	0.00112848	...........
	1023	256	-0.484955	-0.48496	0.00111821	...........
	1024	256.25	-0.484957	-0.484959	0.00111901	...........
	1025	256.5	-0.484959	-0.48496	0.00111888	...........
	1026	256.75	-0.48496	-0.484971	0.00112061	...........
	1027	257	-0.484961	-0.484969	0.00112591	...........
	1028	257.25	-0.484963	-0.484971	0.00112638	...........
	1029	257.5	-0.484966	-0.484972	0.00112371	...........
	1030	257.75	-0.484969	-0.484973	0.00112371	...........
	1031	258	-0.484971	-0.484973	0.00112978	...........
	1032	258.25	-0.484972	-0.484977	0.00113448	...........
	1033	258.5	-0.484973	-0.484977	0.00112908	...........
	1034	258.75	-0.484975	-0.48498	0.00112948	...........
	1035	259	-0.484976	-0.484983	0.00112515	...........
	1036	259.25	-0.484978	-0.484994	0.00113361	...........
	1037	259.5	-0.484981	-0.484998	0.00113465	...........
	1038	259.75	-0.484986	-0.484998	0.00112738	...........
	1039	260	-0.484991	-0.484998	0.00112885	...........
	1040	260.25	-0.484995	-0.484998	0.00113128	...........
	1041	260.5	-0.484997	-0.484998	0.00113571	...........
	1042	260.75	-0.484998	-0.485	0.00113328	...........
	1043	261	-0.484999	-0.485002	0.00112635	...........
	1044	261.25	-0.484999	-0.484999	0.00112845	...........
	1045	261.5	-0.485	-0.48501	0.00113368	...........
	1046	261.75	-0.485001	-0.485015	0.00113848	...........
	1047	262	-0.485004	-0.485016	0.00113808	...........
	1048	262.25	-0.485008	-0.485019	0.00113731	...........
	1049	262.5	-0.485012	-0.485022	0.00113351	...........
	1050	262.75	-0.485016	-0.485023	0.00113291	...........
	1051	263	-0.485019	-0.485028	0.00113151	...........
	1052	263.25	-0.485021	-0.485023	0.00113578	...........
	1053	263.5	-0.485023	-0.48503	0.00113405	...........
	1054	263.75	-0.485025	-0.485027	0.00113251	...........
	1055	264	-0.485026	-0.485033	0.00113911	...........
	1056	264.25	-0.485028	-0.485031	0.00113901	...........
	1057	264.5	-0.485029	-0.485034	0.00113591	...........
	1058	264.75	-0.485031	-0.485032	0.00112758	...........
	1059	265	-0.485032	-0.485031	0.00112481	...........
	1060	265.25	-0.485032	-0.485029	0.00113741	...........
	1061	265.5	-0.485032	-0.485032	0.00113368	...........
	1062	265.75	-0.485031	-0.485028	0.00113395	...........
	1063	266	-0.485031	-0.485034	0.00113525	...........
	1064	266.25	-0.485031	-0.485029	0.00113841	...........
	1065	266.5	-0.485031	-0.485034	0.00113838	...........
	1066	266.75	-0.485031	-0.48503	0.00113378	...........
	1067	267	-0.485032	-0.485035	0.00113061	...........
	1068	267.25	-0.485032	-0.485037	0.00112818	...........
	1069	267.5	-0.485033	-0.485037	0.00113025	...........
	1070	267.75	-0.485034	-0.485034	0.00112595	...........
	1071	268	-0.485036	-0.48504	0.00112761	...........
	1072	268.25	-0.485036	-0.485038	0.00113078	...........
	1073	268.5	-0.485037	-0.485041	0.00112825	...........
	1074	268.75	-0.485038	-0.485043	0.00113491	...........
	1075	269	-0.485039	-0.485044	0.00113171	...........
	1076	269.25	-0.485041	-0.485045	0.00113325	...........
	1077	269.5	-0.485042	-0.485044	0.00113675	...........
	1078	269.75	-0.485043	-0.485045	0.00112195	...........
	1079	270	-0.485044	-0.485047	0.00113395	...........
	1080	270.25	-0.485045	-0.485052	0.00113988	...........
	1081	270.5	-0.485046	-0.485052	0.00113275	...........
	1082	270.75	-0.485048	-0.485052	0.00112551	...........
	1083	271	-0.48505	-0.485053	0.00112551	...........
	1084	271.25	-0.485051	-0.485056	0.00113095	...........
	1085	271.5	-0.485052	-0.485053	0.00112891	...........
	1086	271.75	-0.485053	-0.485054	0.00112661	...........
	1087	272	-0.485054	-0.485056	0.00112518	...........
	1088	272.25	-0.485054	-0.48506	0.00113071	...........
	1089	272.5	-0.485055	-0.485061	0.00112768	...........
	1090	272.75	-0.485057	-0.485063	0.00112025	...........
	1091	273	-0.485059	-0.485065	0.00112775	...........
	1092	273.25	-0.485061	-0.485064	0.00112475	...........
	1093	273.5	-0.485063	-0.485067	0.00112828	...........
	1094	273.75	-0.485064	-0.485074	0.00112658	...........
	1095	274	-0.485066	-0.485071	0.00111721	...........
	1096	274.25	-0.485068	-0.485073	0.00112568	...........
	1097	274.5	-0.48507	-0.485071	0.00112285	...........
	1098	274.75	-0.485072	-0.48508	0.00113561	...........
	1099	275	-0.485073	-0.48508	0.00112895	...........
	1100	275.25	-0.485075	-0.485084	0.00112495	...........
	1101	275.5	-0.485077	-0.485083	0.00112538	...........
	1102	275.75	-0.48508	-0.485084	0.00112025	...........
	1103	276	-0.485082	-0.485089	0.00111611	...........
	1104	276.25	-0.485084	-0.485091	0.00111141	...........
	1105	276.5	-0.485086	-0.485092	0.00112491	...........
	1106	276.75	-0.485088	-0.485097	0.00112458	...........
	1107	277	-0.48509	-0.485094	0.00112435	...........
	1108	277.25	-0.485092	-0.485101	0.00112168	...........
	1109	277.5	-0.485094	-0.485102	0.00112235	...........
	1110	277.75	-0.485097	-0.485108	0.00112075	...........
	1111	278	-0.485099	-0.485104	0.00111511	...........
	1112	278.25	-0.485102	-0.485106	0.00112145	...........
	1113	278.5	-0.485104	-0.485102	0.00112681	...........
	1114	278.75	-0.485105	-0.485104	0.00111908	...........
	1115	279	-0.485105	-0.485107	0.00112208	...........
	1116	279.25	-0.485105	-0.485118	0.00112548	...........
	1117	279.5	-0.485106	-0.485115	0.00112618	...........
	1118	279.75	-0.485109	-0.485121	0.00112781	...........
	1119	280	-0.485113	-0.485115	0.00112038	...........
	1120	280.25	-0.485116	-0.485117	0.00112215	...........
	1121	280.5	-0.485117	-0.48512	0.00111761	...........
	1122	280.75	-0.485118	-0.485123	0.00111878	...........
	1123	281	-0.485119	-0.485123	0.00111508	...........
	1124	281.25	-0.48512	-0.485131	0.00112515	...........
	1125	281.5	-0.485123	-0.485134	0.00112375	...........
	1126	281.75	-0.485126	-0.485136	0.00112325	...........
	1127	282	-0.485129	-0.485133	0.00112428	...........
	1128	282.25	-0.485132	-0.485139	0.00112041	...........
	1129	282.5	-0.485134	-0.48514	0.00113311	...........
	1130	282.75	-0.485136	-0.485143	0.00111871	...........
	1131	283	-0.485138	-0.485139	0.00112475	...........
	1132	283.25	-0.485139	-0.485142	0.00112108	...........
	1133	283.5	-0.48514	-0.485141	0.00112528	...........
	1134	283.75	-0.485141	-0.485147	0.00112225	...........
	1135	284	-0.485142	-0.485144	0.00112175	...........
	1136	284.25	-0.485143	-0.48515	0.00111478	...........
	1137	284.5	-0.485144	-0.485157	0.00112095	...........
	1138	284.75	-0.485147	-0.485153	0.00112085	...........
	1139	285	-0.48515	-0.485157	0.00111855	...........
	1140	285.25	-0.485153	-0.485159	0.00112161	...........
	1141	285.5	-0.485155	-0.485163	0.00111748	...........
	1142	285.75	-0.485157	-0.48516	0.00111235	...........
	1143	286	-0.485159	-0.48517	0.00112225	...........
	1144	286.25	-0.485161	-0.485168	0.00112358	...........
	1145	286.5	-0.485164	-0.485168	0.00112151	...........
	1146	286.75	-0.485166	-0.485174	0.00111158	...........
	1147	287	-0.485168	-0.485175	0.00112348	...........
	1148	287.25	-0.48517	-0.485175	0.00111845	...........
	1149	287.5	-0.485172	-0.485179	0.00111781	...........
	1150	287.75	-0.485174	-0.48518	0.00111958	...........
	1151	288	-0.485176	-0.485183	0.00111818	...........
	1152	288.25	-0.485178	-0.485179	0.00112198	...........
	1153	288.5	-0.48518	-0.485188	0.00112725	...........
	1154	288.75	-0.485181	-0.485183	0.00112691	...........
	1155	289	-0.485182	-0.485189	0.00111201	...........
	1156	289.25	-0.485184	-0.485189	0.00112945	...........
	1157	289.5	-0.485186	-0.485193	0.00112885	...........
	1158	289.75	-0.485188	-0.485194	0.00112425	...........
	1159	290	-0.48519	-0.485198	0.00112965	...........
	1160	290.25	-0.485192	-0.485199	0.00112308	...........
	1161	290.5	-0.485195	-0.485201	0.00111848	...........
	1162	290.75	-0.485197	-0.485202	0.00111465	...........
	1163	291	-0.485199	-0.485207	0.00112055	...........
	1164	291.25	-0.485201	-0.485208	0.00111838	...........
	1165	291.5	-0.485203	-0.485206	0.00112531	...........
	1166	291.75	-0.485205	-0.485208	0.00112175	...........
	1167	292	-0.485206	-0.485209	0.00112178	...........
	1168	292.25	-0.485207	-0.485212	0.00112735	...........
	1169	292.5	-0.485208	-0.485216	0.00111928	...........
	1170	292.75	-0.48521	-0.485218	0.00111745	...........
	1171	293	-0.485212	-0.485215	0.00112345	...........
	1172	293.25	-0.485215	-0.485227	0.00112835	...........
	1173	293.5	-0.485217	-0.485222	0.00113228	...........
	1174	293.75	-0.485219	-0.485228	0.00112368	...........
	1175	294	-0.485222	-0.485226	0.00112078	...........
	1176	294.25	-0.485224	-0.48523	0.00111845	...........
	1177	294.5	-0.485226	-0.48523	0.00112278	...........
	1178	294.75	-0.485227	-0.485238	0.00112311	...........
	1179	295	-0.485229	-0.485233	0.00112601	...........
	1180	295.25	-0.485232	-0.485237	0.00112928	...........
	1181	295.5	-0.485234	-0.48524	0.00112695	...........
	1182	295.75	-0.485236	-0.485244	0.00112305	...........
	1183	296	-0.485238	-0.485243	0.00112045	...........
	1184	296.25	-0.48524	-0.485245	0.00112058	...........
	1185	296.5	-0.485242	-0.485249	0.00113355	...........
	1186	296.75	-0.485244	-0.485252	0.00113161	...........
	1187	297	-0.485246	-0.485253	0.00113285	...........
	1188	297.25	-0.485248	-0.485256	0.00112235	...........
	1189	297.5	-0.485251	-0.485258	0.00112091	...........
	1190	297.75	-0.485253	-0.485264	0.00111758	...........
	1191	298	-0.485256	-0.48526	0.00110945	...........
	1192	298.25	-0.485259	-0.485267	0.00111691	...........
	1193	298.5	-0.485261	-0.485264	0.00112058	...........
	1194	298.75	-0.485263	-0.485273	0.00112155	...........
	1195	299	-0.485265	-0.485268	0.00112555	...........
	1196	299.25	-0.485267	-0.485271	0.00112951	...........
	1197	299.5	-0.485269	-0.48528	0.00112565	...........
	1198	299.75	-0.485271	-0.485281	0.00111421	...........
	1199	300	-0.485273	-0.485279	0.00112161	...........
	1200	300.25	-0.485277	-0.485288	0.00113375	...........
	1201	300.5	-0.48528	-0.485285	0.00112635	...........
	1202	300.75	-0.485282	-0.48529	0.00112065	...........
	1203	301	-0.485285	-0.485288	0.00112421	...........
	1204	301.25	-0.485287	-0.48529	0.00113251	...........
	1205	301.5	-0.485288	-0.48529	0.00113251	...........
	1206	301.75	-0.485289	-0.485298	0.00113385	...........
	1207	302	-0.485291	-0.485299	0.00112755	...........
	1208	302.25	-0.485293	-0.4853	0.00112421	...........
	1209	302.5	-0.485295	-0.485305	0.00112795	...........
	1210	302.75	-0.485298	-0.485305	0.00112941	...........
	1211	303	-0.485301	-0.485308	0.00111588	...........
	1212	303.25	-0.485303	-0.485306	0.00112621	...........
	1213	303.5	-0.485305	-0.485314	0.00112961	...........
	1214	303.75	-0.485307	-0.485314	0.00112815	...........
	1215	304	-0.485309	-0.485317	0.00112691	...........
	1216	304.25	-0.485312	-0.485315	0.00112845	...........
	1217	304.5	-0.485314	-0.485326	0.00113588	...........
	1218	304.75	-0.485316	-0.485324	0.00113428	...........
	1219	305	-0.485319	-0.485323	0.00112798	...........
	1220	305.25	-0.485322	-0.485325	0.00113638	...........
	1221	305.5	-0.485323	-0.485333	0.00112575	...........
	1222	305.75	-0.485325	-0.485332	0.00111885	...........
	1223	306	-0.485327	-0.485338	0.00112155	...........
	1224	306.25	-0.48533	-0.485337	0.00112668	...........
	1225	306.5	-0.485333	-0.485341	0.00112575	...........
	1226	306.75	-0.485336	-0.48534	0.00112411	...........
	1227	307	-0.485338	-0.485346	0.00111988	...........
	1228	307.25	-0.48534	-0.485343	0.00112745	...........
	1229	307.5	-0.485342	-0.485349	0.00113048	...........
	1230	307.75	-0.485344	-0.485354	0.00113008	...........
	1231	308	-0.485346	-0.485359	0.00112578	...........
	1232	308.25	-0.485349	-0.485357	0.00112088	...........
	1233	308.5	-0.485353	-0.48536	0.00112261	...........
	1234	308.75	-0.485356	-0.485364	0.00112961	...........
	1235	309	-0.485358	-0.485362	0.00112258	...........
	1236	309.25	-0.48536	-0.485366	0.00112251	...........
	1237	309.5	-0.485362	-0.485364	0.00113008	...........
	1238	309.75	-0.485363	-0.485368	0.00113151	...........
	1239	310	-0.485364	-0.485368	0.00112081	...........
	1240	310.25	-0.485365	-0.485368	0.00112108	...........
	1241	310.5	-0.485367	-0.485372	0.00113165	...........
	1242	310.75	-0.485368	-0.485368	0.00112201	...........
	1243	311	-0.485369	-0.485378	0.00112535	...........
	1244	311.25	-0.48537	-0.485384	0.00111905	...........
	1245	311.5	-0.485373	-0.485381	0.00112301	...........
	1246	311.75	-0.485376	-0.485383	0.00112408	...........
	1247	312	-0.48538	-0.485385	0.00112258	...........
	1248	312.25	-0.485382	-0.485387	0.00112285	...........
	1249	312.5	-0.485384	-0.48539	0.00112801	...........
	1250	312.75	-0.485385	-0.485394	0.00112395	...........
	1251	313	-0.485388	-0.485393	0.00112875	...........
	1252	313.25	-0.48539	-0.485392	0.00112521	...........
	1253	313.5	-0.485391	-0.485389	0.00112958	...........
	1254	313.75	-0.485392	-0.485395	0.00111595	...........
	1255	314	-0.485392	-0.485399	0.00112115	...........
	1256	314.25	-0.485393	-0.485399	0.00112831	...........
	1257	314.5	-0.485395	-0.485397	0.00112528	...........
	1258	314.75	-0.485397	-0.4854	0.00112408	...........
	1259	315	-0.485398	-0.4854	0.00112261	...........
	1260	315.25	-0.485399	-0.485406	0.00112901	...........
	1261	315.5	-0.4854	-0.485405	0.00112638	...........
	1262	315.75	-0.485402	-0.485408	0.00112801	...........
	1263	316	-0.485404	-0.485405	0.00112451	...........
	1264	316.25	-0.485405	-0.485409	0.00112748	...........
	1265	316.5	-0.485406	-0.485411	0.00112201	...........
	1266	316.75	-0.485407	-0.485412	0.00112441	...........
	1267	317	-0.485408	-0.485404	0.00111825	...........
	1268	317.25	-0.485409	-0.485415	0.00112351	...........
	1269	317.5	-0.48541	-0.485413	0.00111378	...........
	1270	317.75	-0.48541	-0.485415	0.00112501	...........
	1271	318	-0.485412	-0.485418	0.00112055	...........
	1272	318.25	-0.485413	-0.485418	0.00113228	...........
	1273	318.5	-0.485415	-0.485418	0.00113098	...........
	1274	318.75	-0.485417	-0.485421	0.00112248	...........
	1275	319	-0.485418	-0.485423	0.00112051	...........
	1276	319.25	-0.485419	-0.485423	0.00112225	...........
	1277	319.5	-0.485421	-0.485427	0.00112228	...........
	1278	319.75	-0.485422	-0.48543	0.00111931	...........
	1279	320	-0.485424	-0.485429	0.00111831	...........
	1280	320.25	-0.485426	-0.485427	0.00111911	...........
	1281	320.5	-0.485427	-0.485431	0.00112235	...........
	1282	320.75	-0.485428	-0.485435	0.00112081	...........
	1283	321	-0.48543	-0.48544	0.00112155	...........
	1284	321.25	-0.485432	-0.485435	0.00113188	...........
	1285	321.5	-0.485434	-0.485441	0.00112485	...........
	1286	321.75	-0.485436	-0.485439	0.00112751	...........
	1287	322	-0.485438	-0.485442	0.00112505	...........
	1288	322.25	-0.485439	-0.48544	0.00113035	...........
	1289	322.5	-0.48544	-0.485445	0.00112801	...........
	1290	322.75	-0.485441	-0.485444	0.00112378	...........
	1291	323	-0.485442	-0.485445	0.00112975	...........
	1292	323.25	-0.485443	-0.485446	0.00113105	...........
	1293	323.5	-0.485444	-0.485447	0.00113158	...........
	1294	323.75	-0.485445	-0.485446	0.00113115	...........
	1295	324	-0.485446	-0.485454	0.00112771	...........
	1296	324.25	-0.485447	-0.485451	0.00112595	...........
	1297	324.5	-0.485449	-0.485454	0.00113135	...........
	1298	324.75	-0.48545	-0.485455	0.00113448	...........
	1299	325	-0.485452	-0.485463	0.00113468	...........
	1300	325.25	-0.485454	-0.485458	0.00112911	...........
	1301	325.5	-0.485456	-0.48546	0.00112288	...........
	1302	325.75	-0.485458	-0.485461	0.00112621	...........
	1303	326	-0.48546	-0.485469	0.00112735	...........
	1304	326.25	-0.485461	-0.485469	0.00112475	...........
	1305	326.5	-0.485463	-0.485467	0.00112215	...........
	1306	326.75	-0.485466	-0.485466	0.00111465	...........
	1307	327	-0.485467	-0.48547	0.00113265	...........
	1308	327.25	-0.485467	-0.485469	0.00113091	...........
	1309	327.5	-0.485468	-0.485473	0.00113051	...........
	1310	327.75	-0.485469	-0.485473	0.00112718	...........
	1311	328	-0.48547	-0.485476	0.00112228	...........
	1312	328.25	-0.485472	-0.48548	0.00113475	...........
	1313	328.5	-0.485474	-0.485478	0.00112218	...........
	1314	328.75	-0.485476	-0.485477	0.00112168	...........
	1315	329	-0.485477	-0.485479	0.00112905	...........
	1316	329.25	-0.485478	-0.485482	0.00112545	...........
	1317	329.5	-0.485479	-0.485482	0.00111978	...........
	1318	329.75	-0.48548	-0.485491	0.00111351	...........
	1319	330	-0.485482	-0.485484	0.00112235	...........
	1320	330.25	-0.485484	-0.485489	0.00112008	...........
	1321	330.5	-0.485486	-0.485487	0.00112851	...........
	1322	330.75	-0.485487	-0.485492	0.00112691	...........
	1323	331	-0.485488	-0.485487	0.00112908	...........
	1324	331.25	-0.485489	-0.485494	0.00112795	...........
	1325	331.5	-0.485489	-0.485493	0.00112995	...........
	1326	331.75	-0.485491	-0.485497	0.00112331	...........
	1327	332	-0.485492	-0.485496	0.00113035	...........
	1328	332.25	-0.485494	-0.485505	0.00112398	...........
	1329	332.5	-0.485496	-0.485501	0.00111851	...........
	1330	332.75	-0.485498	-0.485503	0.00112411	...........
	1331	333	-0.4855	-0.485505	0.00112248	...........
	1332	333.25	-0.485502	-0.485504	0.00111921	...........
	1333	333.5	-0.485503	-0.485504	0.00111275	...........
	1334	333.75	-0.485504	-0.485504	0.00110601	...........
	1335	334	-0.485504	-0.485509	0.00111901	...........
	1336	334.25	-0.485505	-0.485509	0.00111241	...........
	1337	334.5	-0.485506	-0.485513	0.00111415	...........
	1338	334.75	-0.485508	-0.485516	0.00111838	...........
	1339	335	-0.48551	-0.485517	0.00111788	...........
	1340	335.25	-0.485512	-0.48552	0.00112038	...........
	1341	335.5	-0.485515	-0.485517	0.00111121	...........
	1342	335.75	-0.485517	-0.48552	0.00112175	...........
	1343	336	-0.485518	-0.485523	0.00112085	...........
	1344	336.25	-0.485519	-0.485525	0.00112358	...........
	1345	336.5	-0.485521	-0.485528	0.00112811	...........
	1346	336.75	-0.485523	-0.485527	0.00111651	...........
	1347	337	-0.485525	-0.485529	0.00111158	...........
	1348	337.25	-0.485526	-0.485531	0.00111781	...........
	1349	337.5	-0.485528	-0.485528	0.00111141	...........
	1350	337.75	-0.485529	-0.485528	0.00112008	...........
	1351	338	-0.485529	-0.485528	0.00111861	...........
	1352	338.25	-0.485529	-0.485529	0.00112555	...........
	1353	338.5	-0.485529	-0.485533	0.00110838	...........
	1354	338.75	-0.485529	-0.485534	0.00111508	...........
	1355	339	-0.48553	-0.485538	0.00111728	...........
	1356	339.25	-0.485532	-0.485536	0.00111608	...........
	1357	339.5	-0.485534	-0.48554	0.00111675	...........
	1358	339.75	-0.485536	-0.485543	0.00111808	...........
	1359	340	-0.485538	-0.485543	0.00112121	...........
	1360	340.25	-0.48554	-0.48554	0.00112341	...........
	1361	340.5	-0.485541	-0.485543	0.00111705	...........
	1362	340.75	-0.485542	-0.485544	0.00112571	...........
	1363	341	-0.485542	-0.485547	0.00111091	...........
	1364	341.25	-0.485543	-0.485545	0.00111891	...........
	1365	341.5	-0.485544	-0.485551	0.00112488	...........
	1366	341.75	-0.485546	-0.48555	0.00112535	...........
	1367	342	-0.485547	-0.485551	0.00111718	...........
	1368	342.25	-0.485548	-0.485549	0.00111635	...........
	1369	342.5	-0.485549	-0.485553	0.00111908	...........
	1370	342.75	-0.48555	-0.485551	0.00112521	...........
	1371	343	-0.485551	-0.485553	0.00112885	...........
	1372	343.25	-0.485551	-0.485557	0.00112881	...........
	1373	343.5	-0.485552	-0.485556	0.00112925	...........
	1374	343.75	-0.485554	-0.485559	0.00112265	...........
	1375	344	-0.485555	-0.485559	0.00112871	...........
	1376	344.25	-0.485557	-0.485563	0.00112778	...........
	1377	344.5	-0.485558	-0.485565	0.00112305	...........
	1378	344.75	-0.48556	-0.485564	0.00112598	...........
	1379	345	-0.485562	-0.48556	0.00112431	...........
	1380	345.25	-0.485563	-0.485566	0.00112621	...........
	1381	345.5	-0.485563	-0.485564	0.00111978	...........
	1382	345.75	-0.485564	-0.485571	0.00112341	...........
	1383	346	-0.485565	-0.485567	0.00112941	...........
	1384	346.25	-0.485566	-0.485571	0.00112168	...........
	1385	346.5	-0.485568	-0.485571	0.00111731	...........
	1386	346.75	-0.485569	-0.485569	0.00111891	...........
	1387	347	-0.48557	-0.48557	0.00112191	...........
	1388	347.25	-0.48557	-0.485573	0.00111831	...........
	1389	347.5	-0.48557	-0.48557	0.00112218	...........
	1390	347.75	-0.485571	-0.485576	0.00112181	...........
	1391	348	-0.485572	-0.485577	0.00111901	...........
	1392	348.25	-0.485573	-0.48558	0.00111175	...........
	1393	348.5	-0.485575	-0.485576	0.00111608	...........
	1394	348.75	-0.485577	-0.485583	0.00112351	...........
	1395	349	-0.485578	-0.485584	0.00111571	...........
	1396	349.25	-0.48558	-0.485584	0.00112441	...........
	1397	349.5	-0.485582	-0.485589	0.00112298	...........
	1398	349.75	-0.485583	-0.485587	0.00110975	...........
	1399	350	-0.485585	-0.485586	0.00111391	...........
	1400	350.25	-0.485586	-0.485587	0.00111815	...........
	1401	350.5	-0.485587	-0.485588	0.00111941	...........
	1402	350.75	-0.485587	-0.48559	0.00111425	...........
	1403	351	-0.485588	-0.485592	0.00112155	...........
	1404	351.25	-0.485589	-0.485596	0.00112435	...........
	1405	351.5	-0.48559	-0.485598	0.00111795	...........
	1406	351.75	-0.485593	-0.4856	0.00112635	...........
	1407	352	-0.485595	-0.485599	0.00111945	...........
	1408	352.25	-0.485597	-0.485596	0.00111875	...........
	1409	352.5	-0.485598	-0.485601	0.00112028	...........
	1410	352.75	-0.485599	-0.485604	0.00111588	...........
	1411	353	-0.485599	-0.485602	0.00112195	...........
	1412	353.25	-0.4856	-0.485606	0.00111635	...........
	1413	353.5	-0.485602	-0.485607	0.00113348	...........
	1414	353.75	-0.485604	-0.48561	0.00112875	...........
	1415	354	-0.485605	-0.48561	0.00112921	...........
	1416	354.25	-0.485607	-0.48561	0.00112168	...........
	1417	354.5	-0.485609	-0.485612	0.00113501	...........
	1418	354.75	-0.48561	-0.48561	0.00112451	...........
	1419	355	-0.485611	-0.485615	0.00112865	...........
	1420	355.25	-0.485611	-0.485617	0.00113008	...........
	1421	355.5	-0.485613	-0.485619	0.00112951	...........
	1422	355.75	-0.485614	-0.485617	0.00111915	...........
	1423	356	-0.485616	-0.48562	0.00111561	...........
	1424	356.25	-0.485618	-0.485618	0.00112205	...........
	1425	356.5	-0.485618	-0.485626	0.00111748	...........
	1426	356.75	-0.48562	-0.485624	0.00112618	...........
	1427	357	-0.485621	-0.485628	0.00112108	...........
	1428	357.25	-0.485623	-0.485626	0.00111915	...........
	1429	357.5	-0.485625	-0.485627	0.00111995	...........
	1430	357.75	-0.485626	-0.485629	0.00111951	...........
	1431	358	-0.485627	-0.485632	0.00112295	...........
	1432	358.25	-0.485628	-0.48563	0.00112221	...........
	1433	358.5	-0.485629	-0.485631	0.00112455	...........
	1434	358.75	-0.48563	-0.485634	0.00111785	...........
	1435	359	-0.485631	-0.48564	0.00113418	...........
	1436	359.25	-0.485633	-0.485638	0.00112125	...........
	1437	359.5	-0.485635	-0.485638	0.00113518	...........
	1438	359.75	-0.485637	-0.485642	0.00112441	...........
	1439	360	-0.485638	-0.485643	0.00112901	...........
	1440	360.25	-0.48564	-0.485647	0.00113611	...........
	1441	360.5	-0.485642	-0.485647	0.00111808	...........
	1442	360.75	-0.485643	-0.485647	0.00111878	...........
	1443	361	-0.485645	-0.485645	0.00111351	...........
	1444	361.25	-0.485646	-0.485653	0.00111945	...........
	1445	361.5	-0.485647	-0.485649	0.00112045	...........
	1446	361.75	-0.485648	-0.485654	0.00112178	...........
	1447	362	-0.48565	-0.485652	0.00111908	...........
	1448	362.25	-0.485651	-0.485654	0.00112215	...........
	1449	362.5	-0.485652	-0.485654	0.00111895	...........
	1450	362.75	-0.485653	-0.485658	0.00112628	...........
	1451	363	-0.485654	-0.485655	0.00111068	...........
	1452	363.25	-0.485655	-0.485663	0.00111885	...........
	1453	363.5	-0.485656	-0.485656	0.00111655	...........
	1454	363.75	-0.485658	-0.485669	0.00112661	...........
	1455	364	-0.485659	-0.485664	0.00112351	...........
	1456	364.25	-0.485662	-0.485671	0.00111835	...........
	1457	364.5	-0.485664	-0.485662	0.00112425	...........
	1458	364.75	-0.485666	-0.485669	0.00112165	...........
	1459	365	-0.485667	-0.485667	0.00111538	...........
	1460	365.25	-0.485667	-0.485673	0.00112455	...........
	1461	365.5	-0.485668	-0.485669	0.00111928	...........
	1462	365.75	-0.485669	-0.485673	0.00112241	...........
	1463	366	-0.48567	-0.485671	0.00111675	...........
	1464	366.25	-0.485671	-0.48568	0.00112621	...........
	1465	366.5	-0.485672	-0.485676	0.00111555	...........
	1466	366.75	-0.485674	-0.485678	0.00112261	...........
	1467	367	-0.485676	-0.485681	0.00112661	...........
	1468	367.25	-0.485677	-0.485686	0.00111981	...........
	1469	367.5	-0.485679	-0.485685	0.00111958	...........
	1470	367.75	-0.485681	-0.485685	0.00111495	...........
	1471	368	-0.485683	-0.485688	0.00111451	...........
	1472	368.25	-0.485685	-0.485691	0.00111591	...........
	1473	368.5	-0.485687	-0.485693	0.00111751	...........
	1474	368.75	-0.485688	-0.485694	0.00112275	...........
	1475	369	-0.48569	-0.485695	0.00111905	...........
	1476	369.25	-0.485692	-0.485696	0.00112128	...........
	1477	369.5	-0.485693	-0.485693	0.00111941	...........
	1478	369.75	-0.485694	-0.485697	0.00111938	...........
	1479	370	-0.485695	-0.485703	0.00112158	...........
	1480	370.25	-0.485696	-0.485704	0.00112235	...........
	1481	370.5	-0.485698	-0.485703	0.00112488	...........
	1482	370.75	-0.4857	-0.485703	0.00111868	...........
	1483	371	-0.485702	-0.485712	0.00111868	...........
	1484	371.25	-0.485704	-0.485708	0.00113098	...........
	1485	371.5	-0.485706	-0.485709	0.00112591	...........
	1486	371.75	-0.485707	-0.485715	0.00112231	...........
	1487	372	-0.485709	-0.485719	0.00112388	...........
	1488	372.25	-0.485711	-0.485713	0.00112161	...........
	1489	372.5	-0.485713	-0.485722	0.00111641	...........
	1490	372.75	-0.485716	-0.485719	0.00111258	...........
	1491	373	-0.485717	-0.485725	0.00112135	...........
	1492	373.25	-0.485719	-0.485724	0.00112115	...........
	1493	373.5	-0.485721	-0.485731	0.00111975	...........
	1494	373.75	-0.485723	-0.485727	0.00111448	...........
	1495	374	-0.485725	-0.48573	0.00111595	...........
	1496	374.25	-0.485727	-0.485731	0.00111471	...........
	1497	374.5	-0.485729	-0.485734	0.00111558	...........
	1498	374.75	-0.48573	-0.485732	0.00111145	...........
	1499	375	-0.485731	-0.485732	0.00111655	...........
	1500	375.25	-0.485732	-0.485735	0.00110925	...........
	1501	375.5	-0.485733	-0.485739	0.00111531	...........
	1502	375.75	-0.485734	-0.485742	0.00111565	...........
	1503	376	-0.485736	-0.48574	0.00111071	...........
	1504	376.25	-0.485738	-0.485746	0.00110681	...........
	1505	376.5	-0.48574	-0.485748	0.00112165	...........
	1506	376.75	-0.485742	-0.485748	0.00112078	...........
	1507	377	-0.485745	-0.485749	0.00111408	...........
	1508	377.25	-0.485747	-0.485752	0.00111851	...........
	1509	377.5	-0.485748	-0.485754	0.00111455	...........
	1510	377.75	-0.48575	-0.485755	0.00111951	...........
	1511	378	-0.485752	-0.485759	0.00110888	...........
	1512	378.25	-0.485754	-0.485757	0.00111718	...........
	1513	378.5	-0.485755	-0.48576	0.00111168	...........
	1514	378.75	-0.485757	-0.48576	0.00111025	...........
	1515	379	-0.485758	-0.485761	0.00111315	...........
	1516	379.25	-0.485759	-0.485765	0.00111761	...........
	1517	379.5	-0.485761	-0.485763	0.00111831	...........
	1518	379.75	-0.485762	-0.485766	0.00111955	...........
	1519	380	-0.485763	-0.485764	0.00111161	...........
	1520	380.25	-0.485764	-0.485771	0.00111461	...........
	1521	380.5	-0.485765	-0.485771	0.00111985	...........
	1522	380.75	-0.485767	-0.485774	0.00111335	...........
	1523	381	-0.485769	-0.485772	0.00111065	...........
	1524	381.25	-0.485771	-0.485777	0.00112138	...........
	1525	381.5	-0.485772	-0.485776	0.00111321	...........
	1526	381.75	-0.485774	-0.485779	0.00112395	...........
	1527	382	-0.485775	-0.485778	0.00112365	...........
	1528	382.25	-0.485777	-0.485776	0.00111608	...........
	1529	382.5	-0.485777	-0.485777	0.00111318	...........
	1530	382.75	-0.485778	-0.485782	0.00110421	...........
	1531	383	-0.485778	-0.485786	0.00110652	...........
	1532	383.25	-0.485779	-0.485782	0.00111291	...........
	1533	383.5	-0.485781	-0.485785	0.00110152	...........
	1534	383.75	-0.485783	-0.485789	0.00111198	...........
	1535	384	-0.485784	-0.48579	0.00110888	...........
	1536	384.25	-0.485786	-0.485791	0.00110738	...........
	1537	384.5	-0.485788	-0.485794	0.00110928	...........
	1538	384.75	-0.48579	-0.485795	0.00111038	...........
	1539	385	-0.485791	-0.485795	0.00111475	...........
	1540	385.25	-0.485793	-0.485796	0.00111541	...........
	1541	385.5	-0.485794	-0.485796	0.00111148	...........
	1542	385.75	-0.485795	-0.485796	0.00110475	...........
	1543	386	-0.485796	-0.485801	0.00109861	...........
	1544	386.25	-0.485796	-0.4858	0.00110455	...........
	1545	386.5	-0.485797	-0.485801	0.00110491	...........
	1546	386.75	-0.485799	-0.485804	0.00110805	...........
	1547	387	-0.4858	-0.485804	0.00111145	...........
	1548	387.25	-0.485801	-0.485805	0.00110241	...........
	1549	387.5	-0.485803	-0.485806	0.00111178	...........
	1550	387.75	-0.485804	-0.485808	0.00111168	...........
	1551	388	-0.485805	-0.48581	0.00110532	...........
	1552	388.25	-0.485806	-0.48581	0.00110628	...........
	1553	388.5	-0.485808	-0.485814	0.00111925	...........
	1554	388.75	-0.485809	-0.48581	0.00110231	...........
	1555	389	-0.48581	-0.485812	0.00110951	...........
	1556	389.25	-0.485811	-0.485812	0.00110505	...........
	1557	389.5	-0.485812	-0.485817	0.00110805	...........
	1558	389.75	-0.485812	-0.485813	0.00111115	...........
	1559	390	-0.485813	-0.485818	0.00110521	...........
	1560	390.25	-0.485814	-0.485823	0.00110218	...........
	1561	390.5	-0.485816	-0.485826	0.00110061	...........
	1562	390.75	-0.485819	-0.485826	0.00111095	...........
	1563	391	-0.485821	-0.485826	0.00110838	...........
	1564	391.25	-0.485824	-0.485826	0.00111368	...........
	1565	391.5	-0.485825	-0.485828	0.00111438	...........
	1566	391.75	-0.485826	-0.485829	0.00110518	...........
	1567	392	-0.485827	-0.485825	0.00111238	...........
	1568	392.25	-0.485827	-0.485828	0.00111135	...........
	1569	392.5	-0.485827	-0.485829	0.00110905	...........
	1570	392.75	-0.485827	-0.485829	0.00110928	...........
	1571	393	-0.485828	-0.485832	0.00111278	...........
	1572	393.25	-0.485829	-0.485837	0.00111348	...........
	1573	393.5	-0.48583	-0.48583	0.00109715	...........
	1574	393.75	-0.485832	-0.485831	0.00110615	...........
	1575	394	-0.485832	-0.485839	0.00111495	...........
	1576	394.25	-0.485833	-0.485839	0.00111561	...........
	1577	394.5	-0.485834	-0.485837	0.00111355	...........
	1578	394.75	-0.485836	-0.485841	0.00110998	...........
	1579	395	-0.485837	-0.485838	0.00111428	...........
	1580	395.25	-0.485839	-0.485841	0.00111585	...........
	1581	395.5	-0.485839	-0.485838	0.00110338	...........
	1582	395.75	-0.485839	-0.485845	0.00110781	...........
	1583	396	-0.48584	-0.485845	0.00111078	...........
	1584	396.25	-0.485841	-0.485846	0.00110838	...........
	1585	396.5	-0.485843	-0.485842	0.00110081	...........
	1586	396.75	-0.485844	-0.485847	0.00109722	...........
	1587	397	-0.485845	-0.485847	0.00110745	...........
	1588	397.25	-0.485845	-0.485849	0.00109478	...........
	1589	397.5	-0.485846	-0.485852	0.00110461	...........
	1590	397.75	-0.485848	-0.485854	0.00110805	...........
	1591	398	-0.48585	-0.485855	0.00110805	...........
	1592	398.25	-0.485851	-0.485854	0.00111261	...........
	1593	398.5	-0.485853	-0.485852	0.00110685	...........
	1594	398.75	-0.485854	-0.485859	0.00110201	...........
	1595	399	-0.485854	-0.485857	0.00110128	...........
	1596	399.25	-0.485855	-0.485863	0.00110551	...........
	1597	399.5	-0.485857	-0.485862	0.00110485	...........
	1598	399.75	-0.485859	-0.485864	0.00110368	...........
	1599	400	-0.485861	-0.485869	0.00110401	...........
	1600	400.25	-0.485863	-0.485865	0.00110661	...........
	1601	400.5	-0.485865	-0.485868	0.00110691	...........
	1602	400.75	-0.485866	-0.485871	0.00111535	...........
	1603	401	-0.485867	-0.48587	0.00111548	...........
	1604	401.25	-0.485868	-0.485871	0.00111811	...........
	1605	401.5	-0.48587	-0.485878	0.00111515	...........
	1606	401.75	-0.485871	-0.485877	0.00110788	...........
	1607	402	-0.485873	-0.48588	0.00112068	...........
	1608	402.25	-0.485875	-0.48588	0.00111171	...........
	1609	402.5	-0.485877	-0.485882	0.00111501	...........
	1610	402.75	-0.485879	-0.485881	0.00111931	...........
	1611	403	-0.48588	-0.485883	0.00110935	...........
	1612	403.25	-0.485881	-0.485881	0.00110941	...........
	1613	403.5	-0.485882	-0.485886	0.00111948	...........
	1614	403.75	-0.485882	-0.485881	0.00111521	...........
	1615	404	-0.485883	-0.48589	0.00112011	...........
	1616	404.25	-0.485884	-0.485889	0.00111345	...........
	1617	404.5	-0.485885	-0.485895	0.00111365	...........
	1618	404.75	-0.485887	-0.485887	0.00111488	...........
	1619	405	-0.485889	-0.485898	0.00111025	...........
	1620	405.25	-0.485891	-0.485898	0.00112488	...........
	1621	405.5	-0.485893	-0.485902	0.00112998	...........
	1622	405.75	-0.485895	-0.485898	0.00112098	...........
	1623	406	-0.485898	-0.485899	0.00112208	...........
	1624	406.25	-0.485899	-0.485902	0.00112121	...........
	1625	406.5	-0.4859	-0.485902	0.00110718	...........
	1626	406.75	-0.4859	-0.485906	0.00110351	...........
	1627	407	-0.485902	-0.485909	0.00111271	...........
	1628	407.25	-0.485903	-0.485913	0.00110641	...........
	1629	407.5	-0.485906	-0.485909	0.00111838	...........
	1630	407.75	-0.485908	-0.485909	0.00110678	...........
	1631	408	-0.48591	-0.485913	0.00111441	...........
	1632	408.25	-0.48591	-0.48591	0.00111978	...........
	1633	408.5	-0.485911	-0.48591	0.00110112	...........
	1634	408.75	-0.485911	-0.485915	0.00110681	...........
	1635	409	-0.485911	-0.485918	0.00109695	...........
	1636	409.25	-0.485913	-0.485925	0.00111161	...........
	1637	409.5	-0.485915	-0.485918	0.00110158	...........
	1638	409.75	-0.485918	-0.48592	0.00111198	...........
	1639	410	-0.48592	-0.485923	0.00110148	...........
	1640	410.25	-0.485921	-0.485929	0.00110298	...........
	1641	410.5	-0.485922	-0.485926	0.00110448	...........
	1642	410.75	-0.485924	-0.485936	0.00110898	...........
	1643	411	-0.485926	-0.485926	0.00110715	...........
	1644	411.25	-0.485929	-0.485936	0.00110568	...........
	1645	411.5	-0.48593	-0.485941	0.00111671	...........
	1646	411.75	-0.485933	-0.485946	0.00111541	...........
	1647	412	-0.485936	-0.485938	0.00111688	...........
	1648	412.25	-0.485939	-0.485948	0.00110981	...........
	1649	412.5	-0.485942	-0.485947	0.00111201	...........
	1650	412.75	-0.485943	-0.485945	0.00111615	...........
	1651	413	-0.485945	-0.485948	0.00111345	...........
	1652	413.25	-0.485946	-0.485951	0.00111025	...........
	1653	413.5	-0.485947	-0.485944	0.00111811	...........
	1654	413.75	-0.485947	-0.48595	0.00111285	...........
	1655	414	-0.485948	-0.485946	0.00111795	...........
	1656	414.25	-0.485948	-0.485955	0.00111478	...........
	1657	414.5	-0.485948	-0.485952	0.00111648	...........
	1658	414.75	-0.48595	-0.485955	0.00110432	...........
	1659	415	-0.485951	-0.485959	0.00112108	...........
	1660	415.25	-0.485953	-0.485959	0.00111215	...........
	1661	415.5	-0.485955	-0.485957	0.00111308	...........
	1662	415.75	-0.485957	-0.485959	0.00111555	...........
	1663	416	-0.485958	-0.485965	0.00111225	...........
	1664	416.25	-0.485959	-0.485963	0.00110711	...........
	1665	416.5	-0.485961	-0.485966	0.00110361	...........
	1666	416.75	-0.485962	-0.485968	0.00111188	...........
	1667	417	-0.485964	-0.485973	0.00111285	...........
	1668	417.25	-0.485966	-0.485969	0.00111178	...........
	1669	417.5	-0.485968	-0.485972	0.00112061	...........
	1670	417.75	-0.48597	-0.485971	0.00111585	...........
	1671	418	-0.485971	-0.485977	0.00112495	...........
	1672	418.25	-0.485972	-0.485971	0.00110991	...........
	1673	418.5	-0.485973	-0.485976	0.00112028	...........
	1674	418.75	-0.485974	-0.485975	0.00112128	...........
	1675	419	-0.485974	-0.485977	0.00110335	...........
	1676	419.25	-0.485975	-0.48598	0.00110675	...........
	1677	419.5	-0.485976	-0.485979	0.00111331	...........
	1678	419.75	-0.485977	-0.485982	0.00112071	...........
	1679	420	-0.485979	-0.485988	0.00111855	...........
	1680	420.25	-0.48598	-0.485981	0.00111528	...........
	1681	420.5	-0.485982	-0.485988	0.00111841	...........
	1682	420.75	-0.485984	-0.485985	0.00111505	...........
	1683	421	-0.485985	-0.485994	0.00111405	...........
	1684	421.25	-0.485986	-0.48599	0.00111818	...........
	1685	421.5	-0.485988	-0.48599	0.00110935	...........
	1686	421.75	-0.48599	-0.48599	0.00111631	...........
	1687	422	-0.48599	-0.485992	0.00111505	...........
	1688	422.25	-0.485991	-0.485989	0.00110221	...........
	1689	422.5	-0.485991	-0.485996	0.00111655	...........
	1690	422.75	-0.485991	-0.485999	0.00111431	...........
	1691	423	-0.485992	-0.485998	0.00112398	...........
	1692	423.25	-0.485994	-0.485999	0.00112208	...........
	1693	423.5	-0.485996	-0.485999	0.00111931	...........
	1694	423.75	-0.485998	-0.486005	0.00112131	...........
	1695	424	-0.485999	-0.486002	0.00112071	...........
	1696	424.25	-0.486	-0.486004	0.00111311	...........
	1697	424.5	-0.486002	-0.486005	0.00112125	...........
	1698	424.75	-0.486003	-0.486006	0.00112855	...........
	1699	425	-0.486004	-0.486001	0.00112518	...........
	1700	425.25	-0.486004	-0.486007	0.00112545	...........
	1701	425.5	-0.486004	-0.486004	0.00112595	...........
	1702	425.75	-0.486005	-0.486009	0.00111958	...........
	1703	426	-0.486005	-0.486008	0.00111201	...........
	1704	426.25	-0.486006	-0.48601	0.00111755	...........
	1705	426.5	-0.486007	-0.486011	0.00110851	...........
	1706	426.75	-0.486008	-0.486012	0.00111478	...........
	1707	427	-0.48601	-0.486014	0.00111428	...........
	1708	427.25	-0.486011	-0.486017	0.00111291	...........
	1709	427.5	-0.486012	-0.486013	0.00111105	...........
	1710	427.75	-0.486014	-0.486017	0.00111198	...........
	1711	428	-0.486015	-0.486019	0.00110705	...........
	1712	428.25	-0.486016	-0.486022	0.00110668	...........
	1713	428.5	-0.486017	-0.486022	0.00110528	...........
	1714	428.75	-0.486019	-0.486025	0.00111631	...........
	1715	429	-0.486021	-0.486022	0.00109825	...........
	1716	429.25	-0.486022	-0.486024	0.00111755	...........
	1717	429.5	-0.486023	-0.486025	0.00112548	...........
	1718	429.75	-0.486024	-0.486025	0.00111458	...........
	1719	430	-0.486024	-0.486024	0.00110895	...........
	1720	430.25	-0.486025	-0.486033	0.00112078	...........
	1721	430.5	-0.486026	-0.486029	0.00112258	...........
	1722	430.75	-0.486027	-0.486028	0.00110868	...........
	1723	431	-0.486028	-0.486027	0.00110415	...........
	1724	431.25	-0.486029	-0.486031	0.00110758	...........
	1725	431.5	-0.486029	-0.48603	0.00112325	...........
	1726	431.75	-0.486029	-0.486034	0.00112601	...........
	1727	432	-0.48603	-0.486037	0.00111968	...........
	1728	432.25	-0.486032	-0.486038	0.00111381	...........
	1729	432.5	-0.486034	-0.486036	0.00111468	...........
	1730	432.75	-0.486035	-0.486039	0.00111341	...........
	1731	433	-0.486037	-0.486038	0.00112741	...........
	1732	433.25	-0.486037	-0.486039	0.00112195	...........
	1733	433.5	-0.486038	-0.486041	0.00110695	...........
	1734	433.75	-0.486039	-0.486039	0.00111468	...........
	1735	434	-0.486039	-0.486046	0.00112468	...........
	1736	434.25	-0.48604	-0.486041	0.00111568	...........
	1737	434.5	-0.486041	-0.486047	0.00112388	...........
	1738	434.75	-0.486043	-0.486045	0.00111735	...........
	1739	435	-0.486044	-0.486046	0.00111405	...........
	1740	435.25	-0.486045	-0.486048	0.00112451	...........
	1741	435.5	-0.486046	-0.486048	0.00111398	...........
	1742	435.75	-0.486046	-0.486048	0.00112498	...........
	1743	436	-0.486047	-0.486054	0.00112325	...........
	1744	436.25	-0.486048	-0.48605	0.00111865	...........
	1745	436.5	-0.48605	-0.486058	0.00111915	...........
	1746	436.75	-0.486052	-0.486056	0.00110695	...........
	1747	437	-0.486053	-0.486057	0.00110471	...........
	1748	437.25	-0.486055	-0.486062	0.00110935	...........
	1749	437.5	-0.486057	-0.486062	0.00111411	...........
	1750	437.75	-0.486058	-0.486061	0.00111905	...........
	1751	438	-0.48606	-0.486063	0.00111048	...........
	1752	438.25	-0.486061	-0.486064	0.00111881	...........
	1753	438.5	-0.486062	-0.486063	0.00111985	...........
	1754	438.75	-0.486063	-0.486068	0.00112218	...........
	1755	439	-0.486064	-0.486069	0.00111708	...........
	1756	439.25	-0.486065	-0.486072	0.00111495	...........
	1757	439.5	-0.486067	-0.486071	0.00111065	...........
	1758	439.75	-0.486069	-0.486073	0.00111011	...........
	1759	440	-0.48607	-0.486071	0.00111901	...........
	1760	440.25	-0.486071	-0.486074	0.00111768	...........
	1761	440.5	-0.486072	-0.486079	0.00111851	...........
	1762	440.75	-0.486073	-0.486078	0.00111545	...........
	1763	441	-0.486075	-0.486075	0.00111848	...........
	1764	441.25	-0.486076	-0.486082	0.00111015	...........
	1765	441.5	-0.486077	-0.486082	0.00111148	...........
	1766	441.75	-0.486079	-0.486077	0.00110505	...........
	1767	442	-0.48608	-0.486082	0.00111255	...........
	1768	442.25	-0.48608	-0.486087	0.00111221	...........
	1769	442.5	-0.486081	-0.486085	0.00110588	...........
	1770	442.75	-0.486082	-0.486087	0.00112395	...........
	1771	443	-0.486084	-0.486086	0.00111325	...........
	1772	443.25	-0.486085	-0.48609	0.00110918	...........
	1773	443.5	-0.486086	-0.486088	0.00111655	...........
	1774	443.75	-0.486087	-0.486094	0.00111775	...........
	1775	444	-0.486088	-0.486093	0.00111525	...........
	1776	444.25	-0.48609	-0.486098	0.00110835	...........
	1777	444.5	-0.486092	-0.486095	0.00111575	...........
	1778	444.75	-0.486094	-0.486107	0.00111008	...........
	1779	445	-0.486096	-0.486104	0.00112658	...........
	1780	445.25	-0.486099	-0.486106	0.00112121	...........
	1781	445.5	-0.486102	-0.486106	0.00112695	...........
	1782	445.75	-0.486104	-0.486109	0.00111358	...........
	1783	446	-0.486106	-0.486111	0.00111101	...........
	1784	446.25	-0.486107	-0.486111	0.00111591	...........
	1785	446.5	-0.486109	-0.486111	0.00111208	...........
	1786	446.75	-0.48611	-0.486118	0.00111495	...........
	1787	447	-0.486112	-0.486119	0.00111211	...........
	1788	447.25	-0.486114	-0.486124	0.00111015	...........
	1789	447.5	-0.486117	-0.486123	0.00111515	...........
	1790	447.75	-0.486119	-0.48612	0.00111945	...........
	1791	448	-0.486121	-0.486129	0.00111285	...........
	1792	448.25	-0.486123	-0.486123	0.00111411	...........
	1793	448.5	-0.486124	-0.486127	0.00111311	...........
	1794	448.75	-0.486125	-0.486128	0.00112221	...........
	1795	449	-0.486125	-0.486129	0.00111105	...........
	1796	449.25	-0.486126	-0.486125	0.00111208	...........
	1797	449.5	-0.486127	-0.486131	0.00111445	...........
	1798	449.75	-0.486128	-0.48613	0.00111625	...........
	1799	450	-0.486128	-0.486134	0.00112338	...........
	1800	450.25	-0.486129	-0.486131	0.00111335	...........
	1801	450.5	-0.486131	-0.486138	0.00111948	...........
	1802	450.75	-0.486132	-0.486135	0.00111625	...........
	1803	451	-0.486134	-0.486137	0.00111785	...........
	1804	451.25	-0.486135	-0.486135	0.00112301	...........
	1805	451.5	-0.486136	-0.486143	0.00111561	...........
	1806	451.75	-0.486137	-0.486142	0.00111501	...........
	1807	452	-0.486138	-0.486145	0.00111938	...........
	1808	452.25	-0.48614	-0.486143	0.00111228	...........
	1809	452.5	-0.486142	-0.486144	0.00111901	...........
	1810	452.75	-0.486143	-0.486145	0.00110961	...........
	1811	453	-0.486144	-0.486153	0.00111725	...........
	1812	453.25	-0.486145	-0.486154	0.00112581	...........
	1813	453.5	-0.486147	-0.486154	0.00112265	...........
	1814	453.75	-0.48615	-0.48615	0.00110878	...........
	1815	454	-0.486152	-0.486154	0.00111908	...........
	1816	454.25	-0.486153	-0.486158	0.00111855	...........
	1817	454.5	-0.486153	-0.486157	0.00111638	...........
	1818	454.75	-0.486155	-0.486159	0.00110968	...........
	1819	455	-0.486156	-0.486162	0.00111701	...........
	1820	455.25	-0.486158	-0.486165	0.00112348	...........
	1821	455.5	-0.48616	-0.486165	0.00111641	...........
	1822	455.75	-0.486162	-0.486172	0.00111558	...........
	1823	456	-0.486164	-0.486163	0.00111781	...........
	1824	456.25	-0.486166	-0.486166	0.00111631	...........
	1825	456.5	-0.486166	-0.486166	0.00110745	...........
	1826	456.75	-0.486166	-0.486173	0.00110898	...........
	1827	457	-0.486167	-0.486173	0.00111831	...........
	1828	457.25	-0.486168	-0.486174	0.00111425	...........
	1829	457.5	-0.48617	-0.486175	0.00111631	...........
	1830	457.75	-0.486172	-0.486182	0.00111468	...........
	1831	458	-0.486174	-0.486179	0.00110695	...........
	1832	458.25	-0.486176	-0.486182	0.00110585	...........
	1833	458.5	-0.486178	-0.486179	0.00110298	...........
	1834	458.75	-0.48618	-0.486188	0.00110721	...........
	1835	459	-0.486181	-0.486184	0.00111591	...........
	1836	459.25	-0.486183	-0.486189	0.00112485	...........
	1837	459.5	-0.486184	-0.486183	0.00113188	...........
	1838	459.75	-0.486185	-0.48619	0.00112251	...........
	1839	460	-0.486186	-0.486185	0.00112968	...........
	1840	460.25	-0.486187	-0.486192	0.00112085	...........
	1841	460.5	-0.486187	-0.48619	0.00112211	...........
	1842	460.75	-0.486189	-0.4862	0.00111755	...........
	1843	461	-0.48619	-0.486198	0.00112045	...........
	1844	461.25	-0.486193	-0.486202	0.00111651	...........
	1845	461.5	-0.486196	-0.486204	0.00111485	...........
	1846	461.75	-0.486199	-0.486209	0.00111851	...........
	1847	462	-0.486202	-0.486208	0.00112385	...........
	1848	462.25	-0.486204	-0.486215	0.00113171	...........
	1849	462.5	-0.486207	-0.486212	0.00111548	...........
	1850	462.75	-0.48621	-0.486214	0.00112331	...........
	1851	463	-0.486212	-0.486211	0.00111641	...........
	1852	463.25	-0.486213	-0.486214	0.00112048	...........
	1853	463.5	-0.486213	-0.486215	0.00111841	...........
	1854	463.75	-0.486213	-0.486214	0.00112028	...........
	1855	464	-0.486214	-0.486218	0.00111431	...........
	1856	464.25	-0.486215	-0.486216	0.00112015	...........
	1857	464.5	-0.486215	-0.486217	0.00111241	...........
	1858	464.75	-0.486216	-0.486217	0.00111645	...........
	1859	465	-0.486217	-0.48622	0.00112275	...........
	1860	465.25	-0.486217	-0.486223	0.00111701	...........
	1861	465.5	-0.486218	-0.486221	0.00110521	...........
	1862	465.75	-0.48622	-0.486222	0.00112775	...........
	1863	466	-0.486221	-0.48622	0.00111605	...........
	1864	466.25	-0.486221	-0.486222	0.00111255	...........
	1865	466.5	-0.486221	-0.486221	0.00111191	...........
	1866	466.75	-0.486221	-0.486221	0.00111455	...........
	1867	467	-0.486221	-0.486218	0.00111801	...........
	1868	467.25	-0.486221	-0.486222	0.00110661	...........
	1869	467.5	-0.48622	-0.486224	0.00111395	...........
	1870	467.75	-0.486221	-0.486219	0.00111965	...........
	1871	468	-0.486221	-0.486226	0.00112098	...........
	1872	468.25	-0.486222	-0.486223	0.00110978	...........
	1873	468.5	-0.486222	-0.486226	0.00111358	...........
	1874	468.75	-0.486223	-0.486222	0.00111658	...........
	1875	469	-0.486224	-0.486223	0.00112501	...........
	1876	469.25	-0.486224	-0.486228	0.00112271	...........
	1877	469.5	-0.486224	-0.486233	0.00111781	...........
	1878	469.75	-0.486225	-0.486227	0.00111041	...........
	1879	470	-0.486227	-0.48623	0.00111445	...........
	1880	470.25	-0.486229	-0.486227	0.00112068	...........
	1881	470.5	-0.486229	-0.486234	0.00113111	...........
	1882	470.75	-0.486229	-0.486231	0.00111211	...........
	1883	471	-0.48623	-0.486238	0.00111518	...........
	1884	471.25	-0.486231	-0.486235	0.00111618	...........
	1885	471.5	-0.486233	-0.486237	0.00110905	...........
	1886	471.75	-0.486235	-0.486236	0.00110648	...........
	1887	472	-0.486236	-0.486238	0.00110581	...........
	1888	472.25	-0.486237	-0.486239	0.00110911	...........
	1889	472.5	-0.486237	-0.486237	0.00111211	...........
	1890	472.75	-0.486238	-0.486242	0.00111001	...........
	1891	473	-0.486238	-0.486238	0.00111768	...........
	1892	473.25	-0.486239	-0.486243	0.00111921	...........
	1893	473.5	-0.486239	-0.48624	0.00111308	...........
	1894	473.75	-0.48624	-0.486243	0.00110978	...........
	1895	474	-0.486241	-0.486243	0.00111505	...........
	1896	474.25	-0.486241	-0.486246	0.00111908	...........
	1897	474.5	-0.486242	-0.486246	0.00111081	...........
	1898	474.75	-0.486244	-0.486247	0.00110711	...........
	1899	475	-0.486245	-0.486244	0.00111671	...........
	1900	475.25	-0.486246	-0.486248	0.00111151	...........
	1901	475.5	-0.486246	-0.486246	0.00110481	...........
	1902	475.75	-0.486246	-0.486251	0.00111608	...........
	1903	476	-0.486247	-0.48625	0.00111658	...........
	1904	476.25	-0.486248	-0.48625	0.00110841	...........
	1905	476.5	-0.486249	-0.486249	0.00111708	...........
	1906	476.75	-0.48625	-0.486253	0.00111765	...........
	1907	477	-0.48625	-0.486248	0.00110975	...........
	1908	477.25	-0.48625	-0.486254	0.00111308	...........
	1909	477.5	-0.486251	-0.486256	0.00112598	...........
	1910	477.75	-0.486252	-0.486256	0.00112721	...........
	1911	478	-0.486253	-0.486257	0.00112088	...........
	1912	478.25	-0.486255	-0.486259	0.00111275	...........
	1913	478.5	-0.486256	-0.486259	0.00111485	...........
	1914	478.75	-0.486257	-0.486258	0.00111831	...........
	1915	479	-0.486258	-0.486261	0.00111801	...........
	1916	479.25	-0.486259	-0.486265	0.00111778	...........
	1917	479.5	-0.48626	-0.486262	0.00111591	...........
	1918	479.75	-0.486261	-0.486263	0.00111075	...........
	1919	480	-0.486262	-0.486264	0.00111781	...........
	1920	480.25	-0.486263	-0.486266	0.00111815	...........
	1921	480.5	-0.486263	-0.486267	0.00111031	...........
	1922	480.75	-0.486264	-0.48627	0.00111628	...........
	1923	481	-0.486266	-0.48627	0.00110875	...........
	1924	481.25	-0.486267	-0.486273	0.00112078	...........
	1925	481.5	-0.486269	-0.486277	0.00111521	...........
	1926	481.75	-0.486271	-0.486287	0.00112651	...........
	1927	482	-0.486274	-0.486285	0.00111658	...........
	1928	482.25	-0.486278	-0.486286	0.00112441	...........
	1929	482.5	-0.486282	-0.486287	0.00111128	...........
	1930	482.75	-0.486284	-0.486285	0.00111788	...........
	1931	483	-0.486286	-0.486289	0.00112445	...........
	1932	483.25	-0.486286	-0.486286	0.00112418	...........
	1933	483.5	-0.486287	-0.486295	0.00111965	...........
	1934	483.75	-0.486288	-0.486304	0.00111668	...........
	1935	484	-0.486291	-0.486302	0.00111968	...........
	1936	484.25	-0.486295	-0.486301	0.00112548	...........
	1937	484.5	-0.486299	-0.486304	0.00111625	...........
	1938	484.75	-0.486301	-0.486301	0.00110735	...........
	1939	485	-0.486302	-0.486307	0.00110678	...........
	1940	485.25	-0.486303	-0.486299	0.00111875	...........
	1941	485.5	-0.486303	-0.486303	0.00111811	...........
	1942	485.75	-0.486303	-0.486302	0.00112008	...........
	1943	486	-0.486303	-0.486307	0.00111695	...........
	1944	486.25	-0.486303	-0.4863	0.00111681	...........
	1945	486.5	-0.486303	-0.486309	0.00112518	...........
	1946	486.75	-0.486304	-0.486301	0.00111788	...........
	1947	487	-0.486304	-0.48631	0.00112595	...........
	1948	487.25	-0.486305	-0.486306	0.00111998	...........
	1949	487.5	-0.486306	-0.486307	0.00112831	...........
	1950	487.75	-0.486306	-0.486305	0.00113408	...........
	1951	488	-0.486307	-0.48631	0.00112595	...........
	1952	488.25	-0.486307	-0.486314	0.00112968	...........
	1953	488.5	-0.486308	-0.486314	0.00113411	...........
	1954	488.75	-0.48631	-0.486308	0.00113148	...........
	1955	489	-0.486311	-0.486309	0.00111391	...........
	1956	489.25	-0.486311	-0.486317	0.00112425	...........
	1957	489.5	-0.486311	-0.486313	0.00112205	...........
	1958	489.75	-0.486312	-0.486315	0.00111861	...........
	1959	490	-0.486313	-0.48632	0.00112701	...........
	1960	490.25	-0.486314	-0.486317	0.00111545	...........
	1961	490.5	-0.486316	-0.486321	0.00111881	...........
	1962	490.75	-0.486317	-0.48632	0.00111325	...........
	1963	491	-0.486319	-0.486328	0.00112265	...........
	1964	491.25	-0.48632	-0.486324	0.00111658	...........
	1965	491.5	-0.486322	-0.486323	0.00111515	...........
	1966	491.75	-0.486324	-0.486325	0.00112235	...........
	1967	492	-0.486324	-0.486328	0.00111961	...........
	1968	492.25	-0.486325	-0.486331	0.00111995	...........
	1969	492.5	-0.486326	-0.486331	0.00112891	...........
	1970	492.75	-0.486328	-0.486338	0.00112685	...........
	1971	493	-0.48633	-0.486328	0.00111625	...........
	1972	493.25	-0.486332	-0.486336	0.00112505	...........
	1973	493.5	-0.486333	-0.48634	0.00110935	...........
	1974	493.75	-0.486334	-0.486344	0.00111335	...........
	1975	494	-0.486336	-0.486338	0.00112215	...........
	1976	494.25	-0.486338	-0.486343	0.00111908	...........
	1977	494.5	-0.48634	-0.486341	0.00111651	...........
	1978	494.75	-0.486341	-0.486346	0.00111108	...........
	1979	495	-0.486342	-0.486344	0.00111031	...........
	1980	495.25	-0.486343	-0.486344	0.00112198	...........
	1981	495.5	-0.486344	-0.486342	0.00112161	...........
	1982	495.75	-0.486344	-0.486351	0.00111988	...........
	1983	496	-0.486345	-0.486347	0.00111021	...........
	1984	496.25	-0.486346	-0.486352	0.00111958	...........
[truncated: 514 more rows]
[truncated: 2 more columns]

## Sheet: A2D14 Abiotic
											Nyquist Plot: See A2D7
PSTAT	PSTAT	IFC1010-27215	Potentiostat
VDC	POTEN	0	T	DC &Voltage (V)
FREQINIT	QUANT	100000	Initial Fre&q. (Hz)
FREQFINAL	QUANT	0.1	Final Fre&q. (Hz)
PTSPERDEC	QUANT	10	Points/&decade
VAC	QUANT	10	AC &Voltage (mV rms)
AREA	QUANT	1.8	&Area (cm^2)
CONDIT	TWOPARAM	F	15	0	Conditionin&g	Time(s)	E(V)
DELAY	TWOPARAM	T	60	0	Init. De&lay	Time(s)	Stab.(mV/s)
SPEED	SELECTOR	1	&Optimize for:
THD	SELECTOR	0	T&HD
DRIFTCOR	SELECTOR	0	&Drift Correction
ZGUESS	QUANT	100000	E&stimated Z (ohms)
OCVCURVE	TABLE	240
	Pt	T	Vf	Vm	Ach	Over	Temp
	#	s	V vs. Ref.	V	V	bits	deg C
	0	0.25	-0.077983	-0.077983	0	...........	1449.27
	1	0.5	-0.0779835	-0.0780076	0	...........	1449.27
	2	0.75	-0.077986	-0.0780114	0	...........	1449.27
	3	1	-0.0779923	-0.0780352	0	...........	1449.27
	4	1.25	-0.0780025	-0.0780436	0	...........	1449.27
	5	1.5	-0.0780155	-0.0780654	0	...........	1448.82
	6	1.75	-0.0780301	-0.0780706	0	...........	1448.82
	7	2	-0.0780451	-0.0780967	0	...........	1448.82
	8	2.25	-0.0780601	-0.0781011	0	...........	1448.82
	9	2.5	-0.0780749	-0.0781209	0	...........	1448.82
	10	2.75	-0.0780895	-0.0781299	0	...........	1448.82
	11	3	-0.0781036	-0.0781486	0	...........	1448.82
	12	3.25	-0.0781175	-0.0781574	0	...........	1448.82
	13	3.5	-0.0781313	-0.0781772	0	...........	1448.82
	14	3.75	-0.0781451	-0.0781844	0	...........	1448.82
	15	4	-0.078159	-0.0782031	0	...........	1448.82
	16	4.25	-0.0781728	-0.0782157	0	...........	1448.82
	17	4.5	-0.0781867	-0.0782315	0	...........	1448.82
	18	4.75	-0.0782008	-0.0782422	0	...........	1448.82
	19	5	-0.078215	-0.0782598	0	...........	1448.82
	20	5.25	-0.0782292	-0.0782764	0	...........	1448.82
	21	5.5	-0.0782437	-0.0782907	0	...........	1448.91
	22	5.75	-0.0782587	-0.0783029	0	...........	1448.91
	23	6	-0.0782738	-0.0783189	0	...........	1448.91
	24	6.25	-0.0782886	-0.0783315	0	...........	1448.91
	25	6.5	-0.0783029	-0.0783465	0	...........	1448.82
	26	6.75	-0.078317	-0.0783589	0	...........	1448.82
	27	7	-0.0783309	-0.0783725	0	...........	1448.82
	28	7.25	-0.0783446	-0.0783888	0	...........	1448.82
	29	7.5	-0.0783584	-0.0784004	0	...........	1448.82
	30	7.75	-0.0783723	-0.0784133	0	...........	1448.82
	31	8	-0.078386	-0.0784268	0	...........	1448.82
	32	8.25	-0.0783995	-0.0784437	0	...........	1448.82
	33	8.5	-0.078413	-0.0784529	0	...........	1448.82
	34	8.75	-0.0784266	-0.0784665	0	...........	1448.82
	35	9	-0.07844	-0.0784813	0	...........	1448.82
	36	9.25	-0.0784532	-0.0784965	0	...........	1448.82
	37	9.5	-0.0784665	-0.078507	0	...........	1448.82
	38	9.75	-0.0784802	-0.078524	0	...........	1448.82
	39	10	-0.0784939	-0.0785328	0	...........	1448.82
	40	10.25	-0.0785075	-0.0785508	0	...........	1448.82
	41	10.5	-0.0785209	-0.078562	0	...........	1448.82
	42	10.75	-0.0785345	-0.0785796	0	...........	1448.82
	43	11	-0.0785483	-0.0785875	0	...........	1448.82
	44	11.25	-0.0785621	-0.0786077	0	...........	1448.82
	45	11.5	-0.078576	-0.0786149	0	...........	1448.82
	46	11.75	-0.0785896	-0.0786325	0	...........	1448.82
	47	12	-0.0786031	-0.0786402	0	...........	1448.82
	48	12.25	-0.0786163	-0.0786617	0	...........	1448.82
	49	12.5	-0.0786295	-0.0786675	0	...........	1448.82
	50	12.75	-0.0786429	-0.0786871	0	...........	1448.82
	51	13	-0.0786564	-0.078694	0	...........	1448.82
	52	13.25	-0.0786698	-0.0787144	0	...........	1448.82
	53	13.5	-0.0786831	-0.0787205	0	...........	1448.82
	54	13.75	-0.0786964	-0.0787411	0	...........	1448.82
	55	14	-0.0787097	-0.0787461	0	...........	1448.82
	56	14.25	-0.078723	-0.0787661	0	...........	1448.82
	57	14.5	-0.0787361	-0.0787748	0	...........	1448.82
	58	14.75	-0.0787492	-0.0787911	0	...........	1448.82
	59	15	-0.0787622	-0.0787954	0	...........	1448.82
	60	15.25	-0.0787749	-0.0788175	0	...........	1448.82
	61	15.5	-0.0787872	-0.078821	0	...........	1448.82
	62	15.75	-0.0787994	-0.0788405	0	...........	1448.82
	63	16	-0.0788117	-0.0788454	0	...........	1448.82
	64	16.25	-0.0788239	-0.0788644	0	...........	1448.82
	65	16.5	-0.078836	-0.0788706	0	...........	1448.82
	66	16.75	-0.0788481	-0.078889	0	...........	1448.82
	67	17	-0.0788604	-0.078896	0	...........	1448.82
	68	17.25	-0.0788727	-0.0789146	0	...........	1448.82
	69	17.5	-0.0788853	-0.078924	0	...........	1448.82
	70	17.75	-0.0788982	-0.0789406	0	...........	1448.82
	71	18	-0.0789112	-0.0789439	0	...........	1448.82
	72	18.25	-0.078924	-0.0789676	0	...........	1448.82
	73	18.5	-0.0789364	-0.0789712	0	...........	1448.82
	74	18.75	-0.0789488	-0.0789893	0	...........	1448.82
	75	19	-0.0789612	-0.0789946	0	...........	1448.82
	76	19.25	-0.0789734	-0.0790148	0	...........	1448.82
	77	19.5	-0.0789855	-0.0790185	0	...........	1448.82
	78	19.75	-0.0789975	-0.0790396	0	...........	1448.82
	79	20	-0.0790097	-0.0790431	0	...........	1448.82
	80	20.25	-0.079022	-0.0790652	0	...........	1448.82
	81	20.5	-0.0790343	-0.0790685	0	...........	1448.82
	82	20.75	-0.0790469	-0.0790932	0	...........	1448.82
	83	21	-0.0790597	-0.0790915	0	...........	1448.82
	84	21.25	-0.0790725	-0.0791117	0	...........	1448.82
	85	21.5	-0.0790846	-0.0791147	0	...........	1448.82
	86	21.75	-0.079096	-0.0791354	0	...........	1448.82
	87	22	-0.0791072	-0.0791393	0	...........	1448.82
	88	22.25	-0.0791186	-0.0791606	0	...........	1448.82
	89	22.5	-0.0791304	-0.0791612	0	...........	1448.91
	90	22.75	-0.0791424	-0.0791828	0	...........	1448.91
	91	23	-0.0791541	-0.0791853	0	...........	1448.91
	92	23.25	-0.0791657	-0.0792056	0	...........	1448.91
	93	23.5	-0.0791772	-0.0792067	0	...........	1448.82
	94	23.75	-0.0791887	-0.0792308	0	...........	1448.82
	95	24	-0.0792001	-0.07923	0	...........	1448.82
	96	24.25	-0.0792117	-0.0792511	0	...........	1448.82
	97	24.5	-0.0792232	-0.0792536	0	...........	1448.82
	98	24.75	-0.0792346	-0.0792766	0	...........	1448.82
	99	25	-0.079246	-0.0792732	0	...........	1448.82
	100	25.25	-0.0792575	-0.0792974	0	...........	1448.82
	101	25.5	-0.0792686	-0.0792947	0	...........	1448.82
	102	25.75	-0.0792794	-0.0793178	0	...........	1448.82
	103	26	-0.0792899	-0.0793144	0	...........	1448.82
	104	26.25	-0.0793002	-0.0793377	0	...........	1448.82
	105	26.5	-0.0793103	-0.0793347	0	...........	1448.82
	106	26.75	-0.0793203	-0.0793561	0	...........	1448.82
	107	27	-0.0793302	-0.0793551	0	...........	1448.82
	108	27.25	-0.0793401	-0.0793772	0	...........	1448.82
	109	27.5	-0.07935	-0.0793745	0	...........	1448.82
	110	27.75	-0.0793601	-0.0793999	0	...........	1448.82
	111	28	-0.0793704	-0.0793973	0	...........	1448.82
	112	28.25	-0.079381	-0.0794181	0	...........	1448.82
	113	28.5	-0.0793915	-0.0794158	0	...........	1448.82
	114	28.75	-0.0794018	-0.0794366	0	...........	1448.82
	115	29	-0.0794116	-0.0794379	0	...........	1448.82
	116	29.25	-0.0794214	-0.0794595	0	...........	1448.82
	117	29.5	-0.0794315	-0.0794572	0	...........	1448.82
	118	29.75	-0.0794419	-0.0794775	0	...........	1448.82
	119	30	-0.0794521	-0.0794783	0	...........	1448.82
	120	30.25	-0.0794622	-0.0795002	0	...........	1448.82
	121	30.5	-0.0794725	-0.0795033	0	...........	1448.82
	122	30.75	-0.0794833	-0.0795248	0	...........	1448.82
	123	31	-0.0794948	-0.0795256	0	...........	1448.82
	124	31.25	-0.0795065	-0.0795419	0	...........	1448.82
	125	31.5	-0.0795178	-0.079546	0	...........	1448.82
	126	31.75	-0.0795285	-0.0795693	0	...........	1448.82
	127	32	-0.0795392	-0.079571	0	...........	1448.82
	128	32.25	-0.0795505	-0.0795872	0	...........	1448.82
	129	32.5	-0.0795619	-0.0795839	0	...........	1448.82
	130	32.75	-0.0795721	-0.0795985	0	...........	1448.82
	131	33	-0.0795807	-0.0795986	0	...........	1448.82
	132	33.25	-0.0795881	-0.0796151	0	...........	1448.82
	133	33.5	-0.0795952	-0.0796162	0	...........	1448.82
	134	33.75	-0.0796026	-0.0796288	0	...........	1448.82
	135	34	-0.0796104	-0.0796356	0	...........	1448.82
	136	34.25	-0.0796186	-0.079647	0	...........	1448.82
	137	34.5	-0.0796271	-0.079653	0	...........	1448.73
	138	34.75	-0.079636	-0.0796662	0	...........	1448.73
	139	35	-0.079645	-0.0796695	0	...........	1448.73
	140	35.25	-0.0796539	-0.0796829	0	...........	1448.73
	141	35.5	-0.0796628	-0.0796883	0	...........	1448.82
	142	35.75	-0.0796715	-0.0796972	0	...........	1448.82
	143	36	-0.07968	-0.0797048	0	...........	1448.82
	144	36.25	-0.0796883	-0.0797146	0	...........	1448.82
	145	36.5	-0.0796966	-0.0797229	0	...........	1448.73
	146	36.75	-0.0797049	-0.0797301	0	...........	1448.73
	147	37	-0.0797134	-0.0797389	0	...........	1448.73
	148	37.25	-0.0797218	-0.0797494	0	...........	1448.73
	149	37.5	-0.0797302	-0.0797562	0	...........	1448.82
	150	37.75	-0.0797388	-0.0797636	0	...........	1448.82
	151	38	-0.0797473	-0.0797742	0	...........	1448.82
	152	38.25	-0.0797557	-0.0797793	0	...........	1448.82
	153	38.5	-0.0797639	-0.0797904	0	...........	1448.82
	154	38.75	-0.0797721	-0.0797949	0	...........	1448.82
	155	39	-0.0797801	-0.0798064	0	...........	1448.82
	156	39.25	-0.0797881	-0.0798092	0	...........	1448.82
	157	39.5	-0.079796	-0.0798243	0	...........	1448.82
	158	39.75	-0.0798038	-0.0798248	0	...........	1448.82
	159	40	-0.0798118	-0.0798397	0	...........	1448.82
	160	40.25	-0.0798199	-0.079842	0	...........	1448.82
	161	40.5	-0.079828	-0.0798583	0	...........	1448.91
	162	40.75	-0.0798362	-0.079855	0	...........	1448.91
	163	41	-0.0798444	-0.0798727	0	...........	1448.91
	164	41.25	-0.0798523	-0.0798706	0	...........	1448.91
	165	41.5	-0.0798599	-0.0798888	0	...........	1448.82
	166	41.75	-0.0798675	-0.0798865	0	...........	1448.82
	167	42	-0.0798751	-0.0799025	0	...........	1448.82
	168	42.25	-0.0798828	-0.0798988	0	...........	1448.82
	169	42.5	-0.0798901	-0.079919	0	...........	1448.82
	170	42.75	-0.0798973	-0.0799139	0	...........	1448.82
	171	43	-0.0799046	-0.0799334	0	...........	1448.82
	172	43.25	-0.0799119	-0.0799268	0	...........	1448.82
	173	43.5	-0.0799192	-0.0799481	0	...........	1448.82
	174	43.75	-0.0799263	-0.079942	0	...........	1448.82
	175	44	-0.0799335	-0.0799619	0	...........	1448.82
	176	44.25	-0.0799407	-0.0799578	0	...........	1448.82
	177	44.5	-0.079948	-0.0799759	0	...........	1448.82
	178	44.75	-0.0799554	-0.0799729	0	...........	1448.82
	179	45	-0.0799627	-0.0799904	0	...........	1448.82
	180	45.25	-0.07997	-0.0799846	0	...........	1448.82
	181	45.5	-0.0799771	-0.0800049	0	...........	1448.82
	182	45.75	-0.079984	-0.0799997	0	...........	1448.82
	183	46	-0.0799909	-0.080016	0	...........	1448.82
	184	46.25	-0.0799976	-0.0800095	0	...........	1448.82
	185	46.5	-0.0800041	-0.0800319	0	...........	1448.82
	186	46.75	-0.0800104	-0.0800262	0	...........	1448.82
	187	47	-0.080017	-0.0800427	0	...........	1448.82
	188	47.25	-0.0800239	-0.0800381	0	...........	1448.82
	189	47.5	-0.0800306	-0.0800556	0	...........	1448.82
	190	47.75	-0.0800371	-0.0800538	0	...........	1448.82
	191	48	-0.0800436	-0.0800696	0	...........	1448.82
	192	48.25	-0.0800504	-0.0800648	0	...........	1448.82
	193	48.5	-0.0800572	-0.0800843	0	...........	1448.82
	194	48.75	-0.0800639	-0.0800789	0	...........	1448.82
	195	49	-0.0800706	-0.0800956	0	...........	1448.82
	196	49.25	-0.0800772	-0.0800876	0	...........	1448.82
	197	49.5	-0.0800833	-0.080107	0	...........	1448.91
	198	49.75	-0.080089	-0.0801042	0	...........	1448.91
	199	50	-0.0800949	-0.0801206	0	...........	1448.91
	200	50.25	-0.0801013	-0.080117	0	...........	1448.91
	201	50.5	-0.0801081	-0.080136	0	...........	1448.82
	202	50.75	-0.0801151	-0.0801304	0	...........	1448.82
	203	51	-0.0801222	-0.0801511	0	...........	1448.82
	204	51.25	-0.0801293	-0.0801461	0	...........	1448.82
	205	51.5	-0.0801365	-0.0801612	0	...........	1448.82
	206	51.75	-0.0801436	-0.0801594	0	...........	1448.82
	207	52	-0.0801504	-0.080179	0	...........	1448.82
	208	52.25	-0.0801573	-0.0801754	0	...........	1448.82
	209	52.5	-0.0801646	-0.0801929	0	...........	1448.82
	210	52.75	-0.0801723	-0.0801911	0	...........	1448.82
	211	53	-0.08018	-0.0802102	0	...........	1448.82
	212	53.25	-0.0801878	-0.0802062	0	...........	1448.82
	213	53.5	-0.0801957	-0.0802224	0	...........	1448.82
	214	53.75	-0.0802033	-0.0802194	0	...........	1448.82
	215	54	-0.0802104	-0.0802362	0	...........	1448.82
	216	54.25	-0.0802173	-0.080237	0	...........	1448.82
	217	54.5	-0.0802244	-0.0802505	0	...........	1448.91
	218	54.75	-0.0802317	-0.0802499	0	...........	1448.91
	219	55	-0.0802391	-0.080266	0	...........	1448.91
	220	55.25	-0.0802464	-0.0802634	0	...........	1448.91
	221	55.5	-0.0802536	-0.0802792	0	...........	1448.82
	222	55.75	-0.0802606	-0.0802786	0	...........	1448.82
	223	56	-0.0802676	-0.0802933	0	...........	1448.82
	224	56.25	-0.0802746	-0.0802923	0	...........	1448.82
	225	56.5	-0.0802817	-0.0803059	0	...........	1448.82
	226	56.75	-0.0802887	-0.0803083	0	...........	1448.82
	227	57	-0.0802956	-0.0803195	0	...........	1448.82
	228	57.25	-0.0803026	-0.0803201	0	...........	1448.82
	229	57.5	-0.0803096	-0.0803365	0	...........	1448.82
	230	57.75	-0.0803166	-0.080335	0	...........	1448.82
	231	58	-0.0803238	-0.080351	0	...........	1448.82
	232	58.25	-0.0803313	-0.0803533	0	...........	1448.82
	233	58.5	-0.080339	-0.0803629	0	...........	1448.82
	234	58.75	-0.0803466	-0.0803648	0	...........	1448.82
	235	59	-0.0803538	-0.0803765	0	...........	1448.82
	236	59.25	-0.0803606	-0.0803807	0	...........	1448.82
	237	59.5	-0.0803673	-0.080391	0	...........	1448.82
	238	59.75	-0.0803743	-0.0803934	0	...........	1448.82
	239	60	-0.0803813	-0.0804048	0	...........	1448.82
EOC	QUANT	-0.0803813	Open Circuit (V)
PSTATMODEL	IQUANT	64	Pstat Model
PSTATSECTION	LABEL	IFC1010-27215	Pstat Section
PSTATSERIALNO	LABEL	27215	Pstat Serial Number
CTRLMODE	IQUANT	1	Control Mode
ELECTROMETER	IQUANT	0	RE=0 or CS=1
IESTAB	IQUANT	0	I/E Stability
CASPEED	IQUANT	3	Control Amp Speed
CONVENTION	IQUANT	1	Current Convention
ICHRANGE	IQUANT	2	Ich Range
ICHRANGEMODE	TOGGLE	F	Ich Auto Range
ICHOFFSETENABLE	TOGGLE	T	Ich Offset Enable
ICHOFFSET	QUANT	0	Ich Offset (V)
ICHFILTER	IQUANT	4	Ich Filter
VCHRANGE	IQUANT	2	Vch Range
VCHRANGEMODE	TOGGLE	F	Vch Auto Range
VCHOFFSETENABLE	TOGGLE	T	Vch Offset Enable
VCHOFFSET	QUANT	0	Vch Offset (V)
VCHFILTER	IQUANT	4	Vch Filter
IERANGELOWERLIMIT	IQUANT	4	I/E Range Lower Limit
IERANGEMODE	TOGGLE	F	I/E AutoRange
IERANGE	IQUANT	6	I/E Range
ACHSELECT	IQUANT	0	Ach Select
ACHRANGE	IQUANT	2	Ach Range
ACHOFFSETENABLE	TOGGLE	F	Ach Offset Enable
ACHOFFSET	QUANT	0	Ach Offset (V)
ACHFILTER	IQUANT	1	Ach Filter
SENSECABLEID	IQUANT	14	Sense Cable ID
PWRCABLEID	IQUANT	14	Power Cable ID
DCCALDATE	LABEL	2024-01-01	DC Calibration Date
ACCALDATE	LABEL	2024-01-01	AC Calibration Date
FRAMEWORKVERSION	LABEL	7.9.0	Framework Version
INSTRUMENTVERSION	LABEL	4.6	Instrument Version
ZCURVE	TABLE
	Pt	Time	Freq	Zreal	Zimag	Zsig	Zmod	Zphz	Idc	Vdc	IERange
	#	s	Hz	ohm	ohm	V	ohm	°	A	V	#
	0	1	100195	1569.24	-588.947	1	1676.12	-20.5715	-1.418e-08	-0.0807442	8	588.947
	1	3	79570.3	1641.88	-615.448	1	1753.44	-20.5482	-2.26676e-08	-0.0807507	8	615.448
	2	4	63164.1	1727.4	-626.179	1	1837.39	-19.9255	1.17563e-08	-0.0802446	8	626.179
	3	6	50273.4	1811.28	-640.072	1	1921.04	-19.4625	-2.59465e-08	-0.0807341	8	640.072
	4	8	39960.9	1897.11	-655.816	1	2007.27	-19.0698	2.18763e-08	-0.0802624	8	655.816
	5	9	31757.8	1989.44	-680.197	1	2102.51	-18.8758	2.74486e-08	-0.0802479	8	680.197
	6	11	25195.3	2064.46	-746.771	1	2195.37	-19.8864	1.43599e-08	-0.0802966	7	746.771
	7	12	20039.1	2169.67	-771.793	1	2302.86	-19.5814	-8.25772e-09	-0.0806686	7	771.793
	8	14	15663.1	2274.06	-804.878	1	2412.3	-19.4908	-7.89539e-09	-0.0805611	7	804.878
	9	15	12461.9	2377.28	-842.566	1	2522.18	-19.5155	-8.18616e-09	-0.0805822	7	842.566
	10	17	9946.65	2491.37	-893.313	1	2646.68	-19.726	-1.11549e-08	-0.0805726	7	893.313
	11	18	7888.72	2597.57	-947.596	1	2765.02	-20.042	-3.85299e-09	-0.0805776	7	947.596
	12	20	6288.11	2730.17	-1005.09	1	2909.3	-20.2107	-6.12373e-10	-0.0805667	7	1005.09
	13	21	5039.06	2849.49	-1069.16	1	3043.47	-20.5667	5.38662e-10	-0.0805054	7	1069.16
	14	23	4001.52	2987.97	-1147.19	1	3200.62	-21.0037	8.07201e-10	-0.080531	7	1147.19
	15	24	3164.06	3138.12	-1238.94	1	3373.84	-21.5443	9.56856e-10	-0.080506	7	1238.94
	16	26	2507.27	3298.09	-1342.17	1	3560.74	-22.144	9.09876e-10	-0.0805216	7	1342.17
	17	27	1979.17	3472.59	-1460.94	1	3767.39	-22.8168	1.03503e-09	-0.0805304	7	1460.94
	18	29	1598.01	3643.23	-1583.81	1	3972.6	-23.4959	1.2013e-09	-0.0805054	7	1583.81
	19	30	1257.62	3849.78	-1738.65	1	4224.19	-24.305	1.12009e-09	-0.0805311	7	1738.65
	20	32	1004.46	4061.4	-1903.69	1	4485.42	-25.1137	1.24727e-09	-0.0805059	7	1903.69
	21	33	800.305	4294.79	-2092.62	1	4777.48	-25.9775	1.34404e-09	-0.0805326	7	2092.62
	22	35	631.01	4563.07	-2316.53	1	5117.42	-26.9155	1.42164e-09	-0.0805063	7	2316.53
	23	36	498.67	4854.89	-2568.33	1	5492.38	-27.8797	1.24861e-09	-0.0804951	7	2568.33
	24	38	397.246	5165.24	-2843.09	1	5896.01	-28.8296	1.30342e-09	-0.0804963	7	2843.09
	25	39	319.602	5492.52	-3140.56	1	6327	-29.7604	1.5844e-09	-0.0805027	7	3140.56
	26	40	251.116	5893.32	-3515.21	1	6862.06	-30.8149	1.53122e-09	-0.0805041	7	3515.21
	27	42	200.893	6309.46	-3908.43	1	7421.93	-31.7764	1.62055e-09	-0.080504	7	3908.43
	28	43	158.006	6811.09	-4390.3	1	8103.43	-32.805	1.47194e-09	-0.080513	7	4390.3
	29	45	125.558	7354.01	-4911.51	1	8843.33	-33.7377	1.6985e-09	-0.0805025	7	4911.51
	30	46	99.734	7970.93	-5496.78	1	9682.48	-34.5902	1.56913e-09	-0.0804941	7	5496.78
	31	47	79.4492	8668.41	-6155.95	1	10631.9	-35.3808	-6.25075e-09	-0.0804898	7	6155.95
	32	49	63.3446	9451.54	-6866.41	1	11682.4	-35.9978	-5.35716e-09	-0.0804985	7	6866.41
	33	50	49.867	10395.8	-7690.65	1	12931.3	-36.4933	-5.05042e-09	-0.0804886	7	7690.65
	34	52	38.1098	11606.7	-8712.69	1	14513	-36.8942	-4.13377e-09	-0.0805066	7	8712.69
	35	53	31.25	12611.4	-9525.52	1	15804.5	-37.064	-3.8494e-09	-0.0804987	7	9525.52
	36	55	24.9335	13881	-10519.9	1	17416.9	-37.1572	-4.44381e-09	-0.0804898	7	10519.9
	37	57	19.9468	15272.3	-11570.8	1	19160.5	-37.1486	-2.27948e-09	-0.0804892	6	11570.8
	38	58	15.5731	16983.8	-12820.1	1	21279.2	-37.0471	-1.82383e-09	-0.0804891	6	12820.1
	39	60	12.4008	18724.9	-14053.6	1	23412	-36.8893	-1.41453e-09	-0.0804954	6	14053.6
	40	62	9.91015	20606	-15357.6	1	25699.5	-36.6972	-1.14505e-09	-0.0804882	6	15357.6
	41	64	7.97194	22599.8	-16710	1	28106.5	-36.4788	-8.33641e-10	-0.0804943	6	16710
	42	66	6.35163	24868.5	-18224.2	1	30831.2	-36.2348	-6.06641e-10	-0.0805058	6	18224.2
	43	68	4.97084	27546.4	-19986.2	1	34033.1	-35.9627	-3.3129e-10	-0.0805066	6	19986.2
	44	70	3.94239	30313.4	-21781	1	37327.2	-35.6983	-1.03411e-10	-0.0805059	6	21781
	45	73	3.16723	33161.8	-23616.6	1	40711.8	-35.4571	4.19353e-12	-0.0804957	6	23616.6
	46	76	2.48542	36689.7	-25798.2	1	44851.8	-35.1128	1.14796e-11	-0.0805085	6	25798.2
	47	79	1.97119	40258.8	-28057.8	1	49071.5	-34.874	1.17383e-10	-0.0805092	6	28057.8
	48	83	1.60531	43693.2	-30204.9	1	53117.2	-34.6559	2.51487e-10	-0.0804934	6	30204.9
	49	88	1.26008	48082.5	-32917.3	1	58270.7	-34.3955	3.29807e-10	-0.0804932	6	32917.3
	50	93	1.0016	52643.4	-35696.3	1	63604.7	-34.1403	6.392e-11	-0.0804929	6	35696.3
	51	98	0.797194	57569.2	-38638.4	1	69333.5	-33.8681	7.56022e-11	-0.0804932	6	38638.4
	52	105	0.633446	62938.7	-41764.5	1	75535.1	-33.5672	1.43282e-10	-0.0804936	6	41764.5
	53	112	0.502951	68792.2	-45116.3	1	82266.9	-33.2583	1.92212e-10	-0.0804926	6	45116.3
	54	122	0.398597	75220.4	-48725.3	1	89623	-32.9338	2.15011e-10	-0.0804924	6	48725.3
	55	133	0.316723	82082.7	-52470.8	1	97420.5	-32.5885	2.48751e-10	-0.0804916	6	52470.8
	56	147	0.251475	89366.8	-56338.2	1	105643	-32.2279	3.05764e-10	-0.0804913	6	56338.2
	57	164	0.199638	97207.2	-60431.3	1	114460	-31.8682	3.61374e-10	-0.0804921	6	60431.3
	58	186	0.158576	105739	-64842.7	1	124038	-31.518	5.79286e-10	-0.0804914	6	64842.7
	59	211	0.126008	114657	-69250.6	1	133948	-31.1311	1.10149e-10	-0.0804912	6	69250.6
	60	242	0.100075	124575	-74332.4	1	145066	-30.8241	-5.90531e-10	-0.0804907	6	74332.4

## Sheet: M1D7
PSTAT	PSTAT	REF3000-16131	Potentiostat
VDC	POTEN	0	T	DC &Voltage (V)
FREQINIT	QUANT	100000	Initial Fre&q. (Hz)
FREQFINAL	QUANT	0.1	Final Fre&q. (Hz)
PTSPERDEC	QUANT	10	Points/&decade
VAC	QUANT	10	AC &Voltage (mV rms)
AREA	QUANT	1	&Area (cm^2)
CONDIT	TWOPARAM	F	15	0	Conditionin&g	Time(s)	E(V)
DELAY	TWOPARAM	T	600	0	Init. De&lay	Time(s)	Stab.(mV/s)
SPEED	SELECTOR	1	&Optimize for:
ZGUESS	QUANT	10000	E&stimated Z (ohms)
OCVCURVE	TABLE	2400
	Pt	T	Vf	Vm	Ach	Over
	#	s	V vs. Ref.	V	V	bits
	0	0.25	-0.590189	-0.590189	0.00109391	...........
	1	0.5	-0.590189	-0.59019	0.00109651	...........
	2	0.75	-0.590189	-0.590188	0.00109588	...........
	3	1	-0.590189	-0.590189	0.00109172	...........
	4	1.25	-0.590189	-0.590189	0.00109645	...........
	5	1.5	-0.590189	-0.59019	0.00109538	...........
	6	1.75	-0.590189	-0.590186	0.00108925	...........
	7	2	-0.590189	-0.590188	0.00109302	...........
	8	2.25	-0.590189	-0.590189	0.00109705	...........
	9	2.5	-0.590188	-0.590188	0.00110432	...........
	10	2.75	-0.590188	-0.590185	0.00109382	...........
	11	3	-0.590188	-0.590188	0.00109285	...........
	12	3.25	-0.590187	-0.590187	0.00109205	...........
	13	3.5	-0.590187	-0.590186	0.00110118	...........
	14	3.75	-0.590187	-0.590189	0.00109551	...........
	15	4	-0.590187	-0.590188	0.00109485	...........
	16	4.25	-0.590187	-0.590184	0.00110408	...........
	17	4.5	-0.590187	-0.590183	0.00110328	...........
	18	4.75	-0.590186	-0.590187	0.00109835	...........
	19	5	-0.590186	-0.590185	0.00109478	...........
	20	5.25	-0.590185	-0.590186	0.00109551	...........
	21	5.5	-0.590185	-0.590187	0.00109615	...........
	22	5.75	-0.590186	-0.590186	0.00110085	...........
	23	6	-0.590186	-0.590183	0.00110178	...........
	24	6.25	-0.590186	-0.590183	0.00110372	...........
	25	6.5	-0.590185	-0.590185	0.00110225	...........
	26	6.75	-0.590184	-0.590184	0.00109782	...........
	27	7	-0.590184	-0.590186	0.00109475	...........
	28	7.25	-0.590184	-0.590184	0.00109232	...........
	29	7.5	-0.590185	-0.590186	0.00109722	...........
	30	7.75	-0.590185	-0.590186	0.00109722	...........
	31	8	-0.590185	-0.590182	0.00109791	...........
	32	8.25	-0.590185	-0.590183	0.00109602	...........
	33	8.5	-0.590185	-0.590184	0.00109475	...........
	34	8.75	-0.590184	-0.590184	0.00110078	...........
	35	9	-0.590184	-0.590183	0.00109422	...........
	36	9.25	-0.590184	-0.590184	0.00109848	...........
	37	9.5	-0.590184	-0.590183	0.00109932	...........
	38	9.75	-0.590184	-0.590183	0.00109905	...........
	39	10	-0.590184	-0.590186	0.00110285	...........
	40	10.25	-0.590184	-0.590186	0.00109695	...........
	41	10.5	-0.590184	-0.590186	0.00109861	...........
	42	10.75	-0.590185	-0.590184	0.00109805	...........
	43	11	-0.590185	-0.590185	0.00109062	...........
	44	11.25	-0.590185	-0.590185	0.00109292	...........
	45	11.5	-0.590185	-0.590187	0.00109918	...........
	46	11.75	-0.590185	-0.590188	0.00109678	...........
	47	12	-0.590186	-0.590187	0.00109838	...........
	48	12.25	-0.590186	-0.590185	0.00109972	...........
	49	12.5	-0.590187	-0.590184	0.00109908	...........
	50	12.75	-0.590186	-0.590188	0.00110061	...........
	51	13	-0.590186	-0.590186	0.00109531	...........
	52	13.25	-0.590186	-0.590186	0.00109722	...........
	53	13.5	-0.590186	-0.59019	0.00109755	...........
	54	13.75	-0.590187	-0.59019	0.00109228	...........
	55	14	-0.590188	-0.590189	0.00109865	...........
	56	14.25	-0.590189	-0.590188	0.00109811	...........
	57	14.5	-0.590189	-0.590188	0.00109535	...........
	58	14.75	-0.590189	-0.590185	0.00109725	...........
	59	15	-0.590188	-0.590187	0.00109875	...........
	60	15.25	-0.590188	-0.59019	0.00110788	...........
	61	15.5	-0.590187	-0.59019	0.00109258	...........
	62	15.75	-0.590188	-0.59019	0.00108845	...........
	63	16	-0.590189	-0.590188	0.00109215	...........
	64	16.25	-0.590189	-0.59019	0.00109335	...........
	65	16.5	-0.59019	-0.590188	0.00109658	...........
	66	16.75	-0.590189	-0.590188	0.00109852	...........
	67	17	-0.590189	-0.590188	0.00109175	...........
	68	17.25	-0.590189	-0.590189	0.00109082	...........
	69	17.5	-0.590188	-0.590187	0.00110141	...........
	70	17.75	-0.590188	-0.590189	0.00109685	...........
	71	18	-0.590188	-0.590187	0.00109882	...........
	72	18.25	-0.590188	-0.590189	0.00109535	...........
	73	18.5	-0.590188	-0.590189	0.00109531	...........
	74	18.75	-0.590188	-0.59019	0.00109962	...........
	75	19	-0.590188	-0.59019	0.00109455	...........
	76	19.25	-0.590189	-0.590188	0.00109422	...........
	77	19.5	-0.590189	-0.590189	0.00109948	...........
	78	19.75	-0.590189	-0.590191	0.00108885	...........
	79	20	-0.590189	-0.590189	0.00109642	...........
	80	20.25	-0.59019	-0.590189	0.00109385	...........
	81	20.5	-0.59019	-0.590192	0.00109685	...........
	82	20.75	-0.59019	-0.590192	0.00110035	...........
	83	21	-0.59019	-0.590191	0.00109185	...........
	84	21.25	-0.590191	-0.590191	0.00109398	...........
	85	21.5	-0.590192	-0.590194	0.00109492	...........
	86	21.75	-0.590192	-0.590193	0.00109308	...........
	87	22	-0.590192	-0.590192	0.00109998	...........
	88	22.25	-0.590193	-0.590194	0.00109348	...........
	89	22.5	-0.590193	-0.590194	0.00109275	...........
	90	22.75	-0.590193	-0.590193	0.00109615	...........
	91	23	-0.590193	-0.590193	0.00110278	...........
	92	23.25	-0.590193	-0.590194	0.00110015	...........
	93	23.5	-0.590193	-0.590192	0.00109952	...........
	94	23.75	-0.590193	-0.590193	0.00109505	...........
	95	24	-0.590193	-0.590196	0.00109831	...........
	96	24.25	-0.590193	-0.590196	0.00109665	...........
	97	24.5	-0.590194	-0.590196	0.00109835	...........
	98	24.75	-0.590195	-0.590193	0.00109178	...........
	99	25	-0.590195	-0.5902	0.00108675	...........
	100	25.25	-0.590195	-0.590195	0.00109445	...........
	101	25.5	-0.590196	-0.590196	0.00109345	...........
	102	25.75	-0.590196	-0.590199	0.00109932	...........
	103	26	-0.590197	-0.590196	0.00108945	...........
	104	26.25	-0.590197	-0.590196	0.00109178	...........
	105	26.5	-0.590197	-0.590195	0.00109058	...........
	106	26.75	-0.590197	-0.590198	0.00108902	...........
	107	27	-0.590196	-0.590198	0.00109062	...........
	108	27.25	-0.590196	-0.590199	0.00109062	...........
	109	27.5	-0.590197	-0.590199	0.00109452	...........
	110	27.75	-0.590198	-0.590202	0.00109422	...........
	111	28	-0.590199	-0.590199	0.00109431	...........
	112	28.25	-0.590199	-0.590198	0.00109502	...........
	113	28.5	-0.5902	-0.5902	0.00109555	...........
	114	28.75	-0.5902	-0.590199	0.00109628	...........
	115	29	-0.590199	-0.590199	0.00109648	...........
	116	29.25	-0.590199	-0.590201	0.00109388	...........
	117	29.5	-0.5902	-0.590199	0.00109058	...........
	118	29.75	-0.5902	-0.590198	0.00109145	...........
	119	30	-0.5902	-0.5902	0.00109422	...........
	120	30.25	-0.5902	-0.590203	0.00108368	...........
	121	30.5	-0.5902	-0.590204	0.00108682	...........
	122	30.75	-0.590201	-0.590201	0.00108552	...........
	123	31	-0.590202	-0.590202	0.00108568	...........
	124	31.25	-0.590202	-0.590203	0.00108725	...........
	125	31.5	-0.590202	-0.590201	0.00108852	...........
	126	31.75	-0.590202	-0.590199	0.00108662	...........
	127	32	-0.590202	-0.590204	0.00108862	...........
	128	32.25	-0.590202	-0.590202	0.00108975	...........
	129	32.5	-0.590201	-0.590202	0.00109462	...........
	130	32.75	-0.590202	-0.590204	0.00108758	...........
	131	33	-0.590202	-0.590206	0.00108828	...........
	132	33.25	-0.590203	-0.590202	0.00108638	...........
	133	33.5	-0.590204	-0.590201	0.00109735	...........
	134	33.75	-0.590204	-0.590206	0.00108715	...........
	135	34	-0.590204	-0.590207	0.00109045	...........
	136	34.25	-0.590204	-0.590202	0.00108778	...........
	137	34.5	-0.590204	-0.590205	0.00108865	...........
	138	34.75	-0.590204	-0.590206	0.00109018	...........
	139	35	-0.590205	-0.590203	0.00109938	...........
	140	35.25	-0.590205	-0.590202	0.00109068	...........
	141	35.5	-0.590204	-0.590207	0.00109808	...........
	142	35.75	-0.590204	-0.590206	0.00109628	...........
	143	36	-0.590204	-0.590203	0.00109218	...........
	144	36.25	-0.590205	-0.590207	0.00109528	...........
	145	36.5	-0.590205	-0.590208	0.00109005	...........
	146	36.75	-0.590206	-0.590204	0.00108955	...........
	147	37	-0.590206	-0.590205	0.00109108	...........
	148	37.25	-0.590206	-0.590206	0.00109745	...........
	149	37.5	-0.590206	-0.590207	0.00109345	...........
	150	37.75	-0.590206	-0.590206	0.00109352	...........
	151	38	-0.590206	-0.590208	0.00109145	...........
	152	38.25	-0.590206	-0.590209	0.00109358	...........
	153	38.5	-0.590207	-0.590206	0.00109625	...........
	154	38.75	-0.590208	-0.590207	0.00109475	...........
	155	39	-0.590208	-0.590209	0.00109885	...........
	156	39.25	-0.590208	-0.590211	0.00109295	...........
	157	39.5	-0.590208	-0.590211	0.00109988	...........
	158	39.75	-0.590209	-0.590211	0.00109702	...........
	159	40	-0.59021	-0.590215	0.00109718	...........
	160	40.25	-0.590211	-0.590209	0.00109875	...........
	161	40.5	-0.590212	-0.590211	0.00110175	...........
	162	40.75	-0.590212	-0.590214	0.00109425	...........
	163	41	-0.590212	-0.590215	0.00109962	...........
	164	41.25	-0.590212	-0.590211	0.00109775	...........
	165	41.5	-0.590213	-0.590216	0.00110065	...........
	166	41.75	-0.590213	-0.590217	0.00109658	...........
	167	42	-0.590214	-0.590212	0.00109492	...........
	168	42.25	-0.590214	-0.590214	0.00109168	...........
	169	42.5	-0.590215	-0.59022	0.00109928	...........
	170	42.75	-0.590215	-0.590216	0.00109308	...........
	171	43	-0.590216	-0.590213	0.00109835	...........
	172	43.25	-0.590216	-0.590217	0.00109612	...........
	173	43.5	-0.590216	-0.590219	0.00109605	...........
	174	43.75	-0.590216	-0.590212	0.00109328	...........
	175	44	-0.590216	-0.590212	0.00109798	...........
	176	44.25	-0.590216	-0.59022	0.00109568	...........
	177	44.5	-0.590215	-0.590218	0.00109718	...........
	178	44.75	-0.590216	-0.590214	0.00110338	...........
	179	45	-0.590216	-0.590214	0.00110052	...........
	180	45.25	-0.590216	-0.590218	0.00110228	...........
	181	45.5	-0.590216	-0.590216	0.00109538	...........
	182	45.75	-0.590216	-0.590216	0.00110168	...........
	183	46	-0.590216	-0.590219	0.00110518	...........
	184	46.25	-0.590217	-0.590222	0.00110398	...........
	185	46.5	-0.590217	-0.590217	0.00110325	...........
	186	46.75	-0.590218	-0.590221	0.00109682	...........
	187	47	-0.590219	-0.590221	0.00109448	...........
	188	47.25	-0.59022	-0.590218	0.00109405	...........
	189	47.5	-0.59022	-0.590219	0.00109602	...........
	190	47.75	-0.59022	-0.590227	0.00109671	...........
	191	48	-0.59022	-0.590224	0.00109635	...........
	192	48.25	-0.590221	-0.590217	0.00110491	...........
	193	48.5	-0.590222	-0.590219	0.00109762	...........
	194	48.75	-0.590222	-0.590221	0.00109905	...........
	195	49	-0.590221	-0.590222	0.00109295	...........
	196	49.25	-0.59022	-0.590223	0.00109558	...........
	197	49.5	-0.590221	-0.590229	0.00109582	...........
	198	49.75	-0.590222	-0.59023	0.00110158	...........
	199	50	-0.590224	-0.590224	0.00109358	...........
	200	50.25	-0.590226	-0.590224	0.00109955	...........
	201	50.5	-0.590227	-0.590231	0.00110165	...........
	202	50.75	-0.590227	-0.590223	0.00109855	...........
	203	51	-0.590227	-0.590222	0.00109105	...........
	204	51.25	-0.590226	-0.590227	0.00109192	...........
	205	51.5	-0.590225	-0.590225	0.00109952	...........
	206	51.75	-0.590225	-0.590223	0.00109355	...........
	207	52	-0.590225	-0.590224	0.00109785	...........
	208	52.25	-0.590225	-0.590231	0.00109108	...........
	209	52.5	-0.590225	-0.590225	0.00108758	...........
	210	52.75	-0.590226	-0.590223	0.00109452	...........
	211	53	-0.590226	-0.590229	0.00109038	...........
	212	53.25	-0.590226	-0.590229	0.00108978	...........
	213	53.5	-0.590226	-0.590223	0.00109788	...........
	214	53.75	-0.590227	-0.590229	0.00109598	...........
	215	54	-0.590227	-0.590233	0.00108975	...........
	216	54.25	-0.590228	-0.590229	0.00109222	...........
	217	54.5	-0.590229	-0.590224	0.00109258	...........
	218	54.75	-0.590229	-0.59023	0.00108872	...........
	219	55	-0.590229	-0.590235	0.00109135	...........
	220	55.25	-0.590229	-0.590226	0.00108908	...........
	221	55.5	-0.590229	-0.590226	0.00109425	...........
	222	55.75	-0.590229	-0.590238	0.00109525	...........
	223	56	-0.59023	-0.590235	0.00109791	...........
	224	56.25	-0.590231	-0.590229	0.00109262	...........
	225	56.5	-0.590232	-0.590241	0.00109222	...........
	226	56.75	-0.590234	-0.590238	0.00109195	...........
	227	57	-0.590235	-0.590229	0.00108775	...........
	228	57.25	-0.590235	-0.590232	0.00109352	...........
	229	57.5	-0.590235	-0.590238	0.00109738	...........
	230	57.75	-0.590234	-0.590235	0.00109711	...........
	231	58	-0.590234	-0.590229	0.00109058	...........
	232	58.25	-0.590234	-0.590239	0.00108712	...........
	233	58.5	-0.590234	-0.590238	0.00109302	...........
	234	58.75	-0.590235	-0.590234	0.00109505	...........
	235	59	-0.590235	-0.590228	0.00109355	...........
	236	59.25	-0.590235	-0.590234	0.00109528	...........
	237	59.5	-0.590234	-0.590231	0.00109425	...........
	238	59.75	-0.590233	-0.590232	0.00109575	...........
	239	60	-0.590232	-0.590235	0.00108815	...........
	240	60.25	-0.590232	-0.590238	0.00108565	...........
	241	60.5	-0.590233	-0.590232	0.00109288	...........
	242	60.75	-0.590234	-0.590234	0.00109002	...........
	243	61	-0.590235	-0.590238	0.00108762	...........
	244	61.25	-0.590235	-0.590235	0.00108942	...........
	245	61.5	-0.590235	-0.590235	0.00108682	...........
	246	61.75	-0.590236	-0.59024	0.00109052	...........
	247	62	-0.590236	-0.59024	0.00108928	...........
	248	62.25	-0.590237	-0.590234	0.00109345	...........
	249	62.5	-0.590238	-0.590235	0.00108815	...........
	250	62.75	-0.590238	-0.590237	0.00109095	...........
	251	63	-0.590237	-0.590232	0.00108838	...........
	252	63.25	-0.590236	-0.590234	0.00109002	...........
	253	63.5	-0.590235	-0.590241	0.00108672	...........
	254	63.75	-0.590235	-0.59024	0.00109022	...........
	255	64	-0.590236	-0.590232	0.00109431	...........
	256	64.25	-0.590237	-0.590235	0.00108672	...........
	257	64.5	-0.590237	-0.590243	0.00108818	...........
	258	64.75	-0.590237	-0.590239	0.00109118	...........
	259	65	-0.590237	-0.590238	0.00108902	...........
	260	65.25	-0.590238	-0.590243	0.00108502	...........
	261	65.5	-0.590239	-0.59025	0.00108448	...........
	262	65.75	-0.590241	-0.590237	0.00109115	...........
	263	66	-0.590242	-0.590239	0.00109012	...........
	264	66.25	-0.590243	-0.590254	0.00109305	...........
	265	66.5	-0.590243	-0.590244	0.00109625	...........
	266	66.75	-0.590244	-0.590238	0.00109135	...........
	267	67	-0.590245	-0.590244	0.00109582	...........
	268	67.25	-0.590244	-0.590246	0.00109335	...........
	269	67.5	-0.590243	-0.590242	0.00109305	...........
	270	67.75	-0.590243	-0.590239	0.00109548	...........
	271	68	-0.590243	-0.59025	0.00109825	...........
	272	68.25	-0.590243	-0.590245	0.00109691	...........
	273	68.5	-0.590244	-0.590243	0.00109905	...........
	274	68.75	-0.590245	-0.590244	0.00108968	...........
	275	69	-0.590245	-0.590249	0.00109288	...........
	276	69.25	-0.590245	-0.59024	0.00109005	...........
	277	69.5	-0.590245	-0.590241	0.00109275	...........
	278	69.75	-0.590244	-0.590252	0.00109162	...........
	279	70	-0.590244	-0.590252	0.00108945	...........
	280	70.25	-0.590245	-0.590244	0.00109165	...........
	281	70.5	-0.590247	-0.590251	0.00109195	...........
	282	70.75	-0.590248	-0.590253	0.00108832	...........
	283	71	-0.590249	-0.590247	0.00109765	...........
	284	71.25	-0.590249	-0.590247	0.00108872	...........
	285	71.5	-0.590249	-0.590257	0.00109022	...........
	286	71.75	-0.59025	-0.590249	0.00108528	...........
	287	72	-0.59025	-0.590248	0.00109691	...........
	288	72.25	-0.590251	-0.590253	0.00109651	...........
	289	72.5	-0.590251	-0.590254	0.00109172	...........
	290	72.75	-0.590251	-0.59025	0.00110028	...........
	291	73	-0.590251	-0.590246	0.00109582	...........
	292	73.25	-0.590251	-0.590256	0.00108485	...........
	293	73.5	-0.590251	-0.590254	0.00108998	...........
	294	73.75	-0.590252	-0.590251	0.00109805	...........
	295	74	-0.590252	-0.590253	0.00109008	...........
	296	74.25	-0.590253	-0.590258	0.00109315	...........
	297	74.5	-0.590253	-0.590251	0.00108932	...........
	298	74.75	-0.590254	-0.590255	0.00109748	...........
	299	75	-0.590254	-0.59026	0.00109678	...........
	300	75.25	-0.590255	-0.590258	0.00109142	...........
	301	75.5	-0.590256	-0.59025	0.00109322	...........
	302	75.75	-0.590256	-0.590258	0.00109742	...........
	303	76	-0.590256	-0.590255	0.00109995	...........
	304	76.25	-0.590255	-0.590254	0.00110148	...........
	305	76.5	-0.590255	-0.590254	0.00109892	...........
	306	76.75	-0.590255	-0.590268	0.00109405	...........
	307	77	-0.590256	-0.590263	0.00110241	...........
	308	77.25	-0.590258	-0.59026	0.00110272	...........
	309	77.5	-0.590261	-0.590261	0.00109602	...........
	310	77.75	-0.590262	-0.590266	0.00110252	...........
	311	78	-0.590262	-0.590253	0.00109555	...........
	312	78.25	-0.590262	-0.590255	0.00109682	...........
	313	78.5	-0.59026	-0.590269	0.00109938	...........
	314	78.75	-0.59026	-0.590267	0.00110058	...........
	315	79	-0.590261	-0.590258	0.00110118	...........
	316	79.25	-0.590263	-0.590263	0.00109888	...........
	317	79.5	-0.590263	-0.590264	0.00109148	...........
	318	79.75	-0.590263	-0.590261	0.00110078	...........
	319	80	-0.590263	-0.590257	0.00109388	...........
	320	80.25	-0.590262	-0.590266	0.00109745	...........
	321	80.5	-0.590262	-0.590266	0.00108945	...........
	322	80.75	-0.590262	-0.590256	0.00109225	...........
	323	81	-0.590263	-0.590263	0.00109395	...........
	324	81.25	-0.590262	-0.590263	0.00110098	...........
	325	81.5	-0.590262	-0.590257	0.00110135	...........
	326	81.75	-0.590261	-0.590259	0.00109995	...........
	327	82	-0.590261	-0.590263	0.00109428	...........
	328	82.25	-0.59026	-0.590266	0.00109472	...........
	329	82.5	-0.590261	-0.59026	0.00109878	...........
	330	82.75	-0.590262	-0.590263	0.00109002	...........
	331	83	-0.590262	-0.590269	0.00108985	...........
	332	83.25	-0.590263	-0.590258	0.00109135	...........
	333	83.5	-0.590263	-0.59026	0.00109122	...........
	334	83.75	-0.590263	-0.590265	0.00109178	...........
	335	84	-0.590263	-0.590264	0.00108928	...........
	336	84.25	-0.590262	-0.590263	0.00110048	...........
	337	84.5	-0.590263	-0.590267	0.00109445	...........
	338	84.75	-0.590264	-0.590275	0.00109065	...........
	339	85	-0.590265	-0.590262	0.00109335	...........
	340	85.25	-0.590267	-0.590264	0.00108875	...........
	341	85.5	-0.590267	-0.590273	0.00109238	...........
	342	85.75	-0.590267	-0.590273	0.00109511	...........
	343	86	-0.590268	-0.590272	0.00109035	...........
	344	86.25	-0.59027	-0.590267	0.00109742	...........
	345	86.5	-0.590271	-0.590274	0.00109751	...........
	346	86.75	-0.590271	-0.590268	0.00109782	...........
	347	87	-0.590271	-0.590266	0.00109208	...........
	348	87.25	-0.59027	-0.590277	0.00110138	...........
	349	87.5	-0.59027	-0.590275	0.00109745	...........
	350	87.75	-0.590271	-0.590274	0.00109382	...........
	351	88	-0.590272	-0.590272	0.00109435	...........
	352	88.25	-0.590274	-0.590283	0.00110135	...........
	353	88.5	-0.590275	-0.590277	0.00110248	...........
	354	88.75	-0.590276	-0.590271	0.00109298	...........
	355	89	-0.590277	-0.590274	0.00109055	...........
	356	89.25	-0.590276	-0.590281	0.00109602	...........
	357	89.5	-0.590276	-0.59027	0.00109095	...........
	358	89.75	-0.590275	-0.590268	0.00109208	...........
	359	90	-0.590275	-0.590277	0.00109375	...........
	360	90.25	-0.590273	-0.590275	0.00109395	...........
	361	90.5	-0.590273	-0.590269	0.00109088	...........
	362	90.75	-0.590273	-0.590274	0.00108615	...........
	363	91	-0.590273	-0.590274	0.00108555	...........
	364	91.25	-0.590273	-0.590272	0.00109308	...........
	365	91.5	-0.590273	-0.590272	0.00109955	...........
	366	91.75	-0.590273	-0.590273	0.00109665	...........
	367	92	-0.590273	-0.590273	0.00109602	...........
	368	92.25	-0.590272	-0.590265	0.00109198	...........
	369	92.5	-0.590272	-0.590277	0.00110138	...........
	370	92.75	-0.590272	-0.59028	0.00110068	...........
	371	93	-0.590272	-0.590268	0.00109505	...........
	372	93.25	-0.590273	-0.590277	0.00110328	...........
	373	93.5	-0.590274	-0.590285	0.00109232	...........
	374	93.75	-0.590275	-0.590276	0.00109178	...........
	375	94	-0.590277	-0.590272	0.00109318	...........
	376	94.25	-0.590278	-0.590282	0.00109765	...........
	377	94.5	-0.590278	-0.590281	0.00109415	...........
	378	94.75	-0.590278	-0.590273	0.00109515	...........
	379	95	-0.590278	-0.590278	0.00108935	...........
	380	95.25	-0.590278	-0.590279	0.00109695	...........
	381	95.5	-0.590278	-0.590277	0.00109445	...........
	382	95.75	-0.590277	-0.590277	0.00109202	...........
	383	96	-0.590277	-0.590286	0.00108315	...........
	384	96.25	-0.590278	-0.59029	0.00108725	...........
	385	96.5	-0.59028	-0.590283	0.00108505	...........
	386	96.75	-0.590283	-0.590274	0.00108995	...........
	387	97	-0.590284	-0.590288	0.00109108	...........
	388	97.25	-0.590283	-0.590282	0.00109042	...........
	389	97.5	-0.590282	-0.590282	0.00109182	...........
	390	97.75	-0.590282	-0.590285	0.00109418	...........
	391	98	-0.590283	-0.590288	0.00109445	...........
	392	98.25	-0.590284	-0.59028	0.00109012	...........
	393	98.5	-0.590284	-0.590278	0.00109742	...........
	394	98.75	-0.590284	-0.590285	0.00109388	...........
	395	99	-0.590283	-0.59028	0.00108935	...........
	396	99.25	-0.590282	-0.590274	0.00109372	...........
	397	99.5	-0.590281	-0.590284	0.00109405	...........
	398	99.75	-0.59028	-0.590285	0.00109342	...........
	399	100	-0.59028	-0.590273	0.00109055	...........
	400	100.25	-0.59028	-0.590275	0.00109395	...........
	401	100.5	-0.59028	-0.590284	0.00108905	...........
	402	100.75	-0.590279	-0.59028	0.00108762	...........
	403	101	-0.590279	-0.590279	0.00109132	...........
	404	101.25	-0.590279	-0.590284	0.00109282	...........
	405	101.5	-0.59028	-0.590287	0.00109528	...........
	406	101.75	-0.590282	-0.590279	0.00109145	...........
	407	102	-0.590283	-0.590285	0.00108808	...........
	408	102.25	-0.590283	-0.590284	0.00108245	...........
	409	102.5	-0.590283	-0.590283	0.00108685	...........
	410	102.75	-0.590283	-0.590277	0.00109385	...........
	411	103	-0.590283	-0.59029	0.00109108	...........
	412	103.25	-0.590283	-0.590299	0.00109185	...........
	413	103.5	-0.590285	-0.590282	0.00108828	...........
	414	103.75	-0.590287	-0.590282	0.00108172	...........
	415	104	-0.590288	-0.590289	0.00108792	...........
	416	104.25	-0.590288	-0.590288	0.00108405	...........
	417	104.5	-0.590287	-0.590277	0.00109022	...........
	418	104.75	-0.590286	-0.590297	0.00109115	...........
	419	105	-0.590286	-0.590296	0.00108868	...........
	420	105.25	-0.590288	-0.590284	0.00108742	...........
	421	105.5	-0.59029	-0.590286	0.00108895	...........
	422	105.75	-0.59029	-0.590298	0.00109492	...........
	423	106	-0.59029	-0.590296	0.00109651	...........
	424	106.25	-0.590291	-0.590287	0.00109238	...........
	425	106.5	-0.590292	-0.59029	0.00109015	...........
	426	106.75	-0.590292	-0.590294	0.00108605	...........
	427	107	-0.590292	-0.590287	0.00108992	...........
	428	107.25	-0.590291	-0.590284	0.00109362	...........
	429	107.5	-0.59029	-0.590292	0.00109245	...........
	430	107.75	-0.590289	-0.590291	0.00109845	...........
	431	108	-0.590288	-0.590282	0.00109208	...........
	432	108.25	-0.590289	-0.590292	0.00109435	...........
	433	108.5	-0.590289	-0.590294	0.00108602	...........
	434	108.75	-0.590289	-0.59029	0.00108782	...........
	435	109	-0.59029	-0.590288	0.00108632	...........
	436	109.25	-0.590291	-0.59029	0.00108442	...........
	437	109.5	-0.59029	-0.590294	0.00108228	...........
	438	109.75	-0.59029	-0.590286	0.00108702	...........
	439	110	-0.59029	-0.590293	0.00108518	...........
	440	110.25	-0.590291	-0.590293	0.00108355	...........
	441	110.5	-0.590291	-0.590289	0.00108842	...........
	442	110.75	-0.590291	-0.590295	0.00108418	...........
	443	111	-0.590292	-0.590305	0.00107882	...........
	444	111.25	-0.590294	-0.590295	0.00108525	...........
	445	111.5	-0.590296	-0.590286	0.00108722	...........
	446	111.75	-0.590296	-0.590292	0.00108332	...........
	447	112	-0.590295	-0.590293	0.00108568	...........
	448	112.25	-0.590293	-0.590288	0.00108208	...........
	449	112.5	-0.590291	-0.590278	0.00108972	...........
	450	112.75	-0.590289	-0.590293	0.00108708	...........
	451	113	-0.590288	-0.590291	0.00108455	...........
	452	113.25	-0.590287	-0.590281	0.00108595	...........
	453	113.5	-0.590287	-0.590289	0.00108802	...........
	454	113.75	-0.590287	-0.590286	0.00108715	...........
	455	114	-0.590287	-0.590282	0.00108432	...........
	456	114.25	-0.590286	-0.590278	0.00109122	...........
	457	114.5	-0.590285	-0.590291	0.00109288	...........
	458	114.75	-0.590284	-0.590288	0.00109811	...........
	459	115	-0.590284	-0.590281	0.00108682	...........
	460	115.25	-0.590285	-0.590287	0.00108815	...........
	461	115.5	-0.590286	-0.590293	0.00109242	...........
	462	115.75	-0.590286	-0.590285	0.00108418	...........
	463	116	-0.590287	-0.590287	0.00108732	...........
	464	116.25	-0.590288	-0.590292	0.00108628	...........
	465	116.5	-0.590288	-0.590295	0.00108735	...........
	466	116.75	-0.590289	-0.590289	0.00108415	...........
	467	117	-0.59029	-0.590289	0.00108415	...........
	468	117.25	-0.590291	-0.590296	0.00108825	...........
	469	117.5	-0.590291	-0.590291	0.00108548	...........
	470	117.75	-0.590292	-0.590284	0.00108588	...........
	471	118	-0.590292	-0.590297	0.00108805	...........
	472	118.25	-0.590291	-0.590297	0.00109082	...........
	473	118.5	-0.590292	-0.590294	0.00109268	...........
	474	118.75	-0.590293	-0.59029	0.00108972	...........
	475	119	-0.590294	-0.590297	0.00109722	...........
	476	119.25	-0.590294	-0.590282	0.00109522	...........
	477	119.5	-0.590292	-0.590283	0.00109305	...........
	478	119.75	-0.59029	-0.590298	0.00108638	...........
	479	120	-0.590289	-0.590298	0.00108772	...........
	480	120.25	-0.59029	-0.590288	0.00109415	...........
	481	120.5	-0.590292	-0.590295	0.00109365	...........
	482	120.75	-0.590293	-0.590299	0.00109075	...........
	483	121	-0.590294	-0.59029	0.00109415	...........
	484	121.25	-0.590294	-0.59029	0.00108618	...........
	485	121.5	-0.590294	-0.590294	0.00108858	...........
	486	121.75	-0.590293	-0.590296	0.00108968	...........
	487	122	-0.590293	-0.590284	0.00108805	...........
	488	122.25	-0.590292	-0.590292	0.00109882	...........
	489	122.5	-0.590292	-0.590291	0.00109075	...........
	490	122.75	-0.590291	-0.590283	0.00109185	...........
	491	123	-0.59029	-0.59029	0.00109602	...........
	492	123.25	-0.590289	-0.590295	0.00109015	...........
	493	123.5	-0.590289	-0.590293	0.00109648	...........
	494	123.75	-0.59029	-0.590282	0.00109258	...........
	495	124	-0.590291	-0.590284	0.00109922	...........
	496	124.25	-0.59029	-0.590302	0.00109382	...........
	497	124.5	-0.590289	-0.590294	0.00108938	...........
	498	124.75	-0.59029	-0.590285	0.00109278	...........
	499	125	-0.590292	-0.590291	0.00109028	...........
	500	125.25	-0.590292	-0.590296	0.00109531	...........
	501	125.5	-0.590292	-0.590289	0.00109465	...........
	502	125.75	-0.590292	-0.590291	0.00108895	...........
	503	126	-0.590292	-0.590295	0.00108425	...........
	504	126.25	-0.590292	-0.590285	0.00108152	...........
	505	126.5	-0.590291	-0.590287	0.00108385	...........
	506	126.75	-0.590291	-0.5903	0.00108765	...........
	507	127	-0.59029	-0.590301	0.00108525	...........
	508	127.25	-0.590292	-0.590291	0.00108525	...........
	509	127.5	-0.590294	-0.590287	0.00108375	...........
	510	127.75	-0.590295	-0.590295	0.00108432	...........
	511	128	-0.590294	-0.590292	0.00108418	...........
	512	128.25	-0.590292	-0.590288	0.00108815	...........
	513	128.5	-0.590292	-0.590291	0.00108638	...........
	514	128.75	-0.590291	-0.590299	0.00109118	...........
	515	129	-0.590291	-0.590289	0.00108232	...........
	516	129.25	-0.590292	-0.590295	0.00108498	...........
	517	129.5	-0.590293	-0.5903	0.00109255	...........
	518	129.75	-0.590294	-0.590289	0.00109245	...........
	519	130	-0.590294	-0.590286	0.00109428	...........
	520	130.25	-0.590294	-0.590295	0.00109388	...........
	521	130.5	-0.590292	-0.590293	0.00109145	...........
	522	130.75	-0.590291	-0.590289	0.00109665	...........
	523	131	-0.590292	-0.590295	0.00109845	...........
	524	131.25	-0.590292	-0.590298	0.00109711	...........
	525	131.5	-0.590293	-0.590292	0.00109508	...........
	526	131.75	-0.590294	-0.590288	0.00108898	...........
	527	132	-0.590294	-0.590303	0.00109765	...........
	528	132.25	-0.590294	-0.590304	0.00109598	...........
	529	132.5	-0.590295	-0.590294	0.00109722	...........
	530	132.75	-0.590297	-0.590289	0.00109488	...........
	531	133	-0.590298	-0.590296	0.00109662	...........
	532	133.25	-0.590296	-0.590282	0.00109328	...........
	533	133.5	-0.590293	-0.590288	0.00109175	...........
	534	133.75	-0.590291	-0.590298	0.00109385	...........
	535	134	-0.59029	-0.590299	0.00108725	...........
	536	134.25	-0.590291	-0.590287	0.00109128	...........
	537	134.5	-0.590292	-0.590286	0.00108632	...........
	538	134.75	-0.590293	-0.590292	0.00109861	...........
	539	135	-0.590291	-0.590288	0.00108915	...........
	540	135.25	-0.59029	-0.590282	0.00109208	...........
	541	135.5	-0.590289	-0.590289	0.00109315	...........
	542	135.75	-0.590288	-0.590283	0.00109508	...........
	543	136	-0.590286	-0.590279	0.00109098	...........
	544	136.25	-0.590285	-0.590281	0.00109682	...........
	545	136.5	-0.590283	-0.590276	0.00109545	...........
	546	136.75	-0.590282	-0.590284	0.00108858	...........
	547	137	-0.59028	-0.590283	0.00108478	...........
	548	137.25	-0.590281	-0.590289	0.00109132	...........
	549	137.5	-0.590282	-0.590287	0.00108735	...........
	550	137.75	-0.590284	-0.590284	0.00108505	...........
	551	138	-0.590285	-0.590282	0.00109162	...........
	552	138.25	-0.590286	-0.590289	0.00109831	...........
	553	138.5	-0.590286	-0.590287	0.00108515	...........
	554	138.75	-0.590286	-0.590282	0.00109165	...........
	555	139	-0.590286	-0.590287	0.00109005	...........
	556	139.25	-0.590286	-0.590289	0.00109988	...........
	557	139.5	-0.590286	-0.590284	0.00109635	...........
	558	139.75	-0.590286	-0.590285	0.00109085	...........
	559	140	-0.590286	-0.590289	0.00109488	...........
	560	140.25	-0.590286	-0.590285	0.00108615	...........
	561	140.5	-0.590286	-0.590285	0.00108888	...........
	562	140.75	-0.590286	-0.590284	0.00109108	...........
	563	141	-0.590286	-0.590287	0.00109525	...........
	564	141.25	-0.590285	-0.590275	0.00109502	...........
	565	141.5	-0.590284	-0.590277	0.00109848	...........
	566	141.75	-0.590282	-0.590288	0.00109505	...........
	567	142	-0.590281	-0.590281	0.00108708	...........
	568	142.25	-0.590281	-0.590285	0.00109288	...........
	569	142.5	-0.590282	-0.590285	0.00109372	...........
	570	142.75	-0.590283	-0.590287	0.00108942	...........
	571	143	-0.590284	-0.590282	0.00109275	...........
	572	143.25	-0.590285	-0.590277	0.00109715	...........
	573	143.5	-0.590284	-0.590284	0.00109028	...........
	574	143.75	-0.590283	-0.590285	0.00109365	...........
	575	144	-0.590282	-0.590283	0.00109318	...........
	576	144.25	-0.590283	-0.590289	0.00109165	...........
	577	144.5	-0.590284	-0.590285	0.00108865	...........
	578	144.75	-0.590285	-0.590275	0.00109172	...........
	579	145	-0.590284	-0.590276	0.00109635	...........
	580	145.25	-0.590283	-0.590289	0.00109582	...........
	581	145.5	-0.590281	-0.590287	0.00109738	...........
	582	145.75	-0.590282	-0.590279	0.00109735	...........
	583	146	-0.590283	-0.590284	0.00109745	...........
	584	146.25	-0.590284	-0.590287	0.00109025	...........
	585	146.5	-0.590284	-0.590277	0.00108718	...........
	586	146.75	-0.590283	-0.59028	0.00109122	...........
	587	147	-0.590283	-0.590283	0.00110155	...........
	588	147.25	-0.590282	-0.590291	0.00110018	...........
	589	147.5	-0.590282	-0.590279	0.00109042	...........
	590	147.75	-0.590283	-0.590281	0.00109308	...........
	591	148	-0.590284	-0.590285	0.00109125	...........
	592	148.25	-0.590283	-0.590279	0.00108608	...........
	593	148.5	-0.590283	-0.590284	0.00109092	...........
	594	148.75	-0.590283	-0.59029	0.00108792	...........
	595	149	-0.590283	-0.590286	0.00108775	...........
	596	149.25	-0.590285	-0.590278	0.00108585	...........
	597	149.5	-0.590285	-0.590286	0.00108388	...........
	598	149.75	-0.590285	-0.590285	0.00108655	...........
	599	150	-0.590284	-0.590276	0.00108452	...........
	600	150.25	-0.590283	-0.59028	0.00108578	...........
	601	150.5	-0.590282	-0.590295	0.00109208	...........
	602	150.75	-0.590282	-0.590289	0.00108842	...........
	603	151	-0.590284	-0.590282	0.00109202	...........
	604	151.25	-0.590286	-0.590284	0.00109311	...........
	605	151.5	-0.590287	-0.590291	0.00108562	...........
	606	151.75	-0.590286	-0.590283	0.00108582	...........
	607	152	-0.590286	-0.590285	0.00108608	...........
	608	152.25	-0.590286	-0.590295	0.00108965	...........
	609	152.5	-0.590287	-0.590291	0.00109278	...........
	610	152.75	-0.590288	-0.590287	0.00108995	...........
	611	153	-0.590289	-0.590288	0.00108858	...........
	612	153.25	-0.59029	-0.59029	0.00109302	...........
	613	153.5	-0.590289	-0.590286	0.00109595	...........
	614	153.75	-0.590289	-0.590289	0.00109831	...........
	615	154	-0.590288	-0.590299	0.00109608	...........
	616	154.25	-0.590289	-0.590297	0.00109342	...........
	617	154.5	-0.590291	-0.590284	0.00109168	...........
	618	154.75	-0.590293	-0.590293	0.00109662	...........
	619	155	-0.590293	-0.590298	0.00109668	...........
	620	155.25	-0.590292	-0.590292	0.00109118	...........
	621	155.5	-0.590293	-0.590291	0.00109168	...........
	622	155.75	-0.590293	-0.590298	0.00109382	...........
	623	156	-0.590294	-0.590298	0.00109535	...........
	624	156.25	-0.590294	-0.590289	0.00108548	...........
	625	156.5	-0.590295	-0.590296	0.00108538	...........
	626	156.75	-0.590295	-0.590303	0.00108778	...........
	627	157	-0.590295	-0.590288	0.00109132	...........
	628	157.25	-0.590296	-0.590288	0.00108982	...........
	629	157.5	-0.590295	-0.590288	0.00108718	...........
	630	157.75	-0.590293	-0.590291	0.00108968	...........
	631	158	-0.590291	-0.590292	0.00109265	...........
	632	158.25	-0.59029	-0.590296	0.00108822	...........
	633	158.5	-0.590291	-0.590295	0.00108875	...........
	634	158.75	-0.590292	-0.590287	0.00109378	...........
	635	159	-0.590293	-0.590295	0.00109185	...........
	636	159.25	-0.590293	-0.590297	0.00109092	...........
	637	159.5	-0.590293	-0.590295	0.00108655	...........
	638	159.75	-0.590294	-0.590293	0.00108308	...........
	639	160	-0.590294	-0.590294	0.00108318	...........
	640	160.25	-0.590295	-0.590304	0.00108255	...........
	641	160.5	-0.590295	-0.590295	0.00109092	...........
	642	160.75	-0.590296	-0.590286	0.00108945	...........
	643	161	-0.590297	-0.590301	0.00108732	...........
	644	161.25	-0.590296	-0.590297	0.00109418	...........
	645	161.5	-0.590295	-0.59029	0.00108868	...........
	646	161.75	-0.590295	-0.590298	0.00108818	...........
	647	162	-0.590295	-0.5903	0.00108235	...........
	648	162.25	-0.590295	-0.590295	0.00107945	...........
	649	162.5	-0.590296	-0.590301	0.00108632	...........
	650	162.75	-0.590297	-0.5903	0.00108528	...........
	651	163	-0.590298	-0.590304	0.00108888	...........
	652	163.25	-0.590299	-0.590298	0.00108142	...........
	653	163.5	-0.5903	-0.590298	0.00108802	...........
	654	163.75	-0.590301	-0.590299	0.00109048	...........
	655	164	-0.5903	-0.590294	0.00108375	...........
	656	164.25	-0.590299	-0.590291	0.00108318	...........
	657	164.5	-0.590297	-0.590306	0.00108398	...........
	658	164.75	-0.590297	-0.590306	0.00108038	...........
	659	165	-0.590298	-0.590292	0.00108942	...........
	660	165.25	-0.5903	-0.590296	0.00108525	...........
	661	165.5	-0.5903	-0.59031	0.00108908	...........
	662	165.75	-0.5903	-0.590299	0.00108858	...........
	663	166	-0.5903	-0.590298	0.00108875	...........
	664	166.25	-0.590301	-0.590309	0.00109068	...........
	665	166.5	-0.590302	-0.590302	0.00108795	...........
	666	166.75	-0.590303	-0.590294	0.00108732	...........
	667	167	-0.590302	-0.590296	0.00109295	...........
	668	167.25	-0.590301	-0.590298	0.00108612	...........
	669	167.5	-0.590299	-0.590293	0.00109242	...........
	670	167.75	-0.590297	-0.590291	0.00109212	...........
	671	168	-0.590295	-0.590297	0.00108572	...........
	672	168.25	-0.590294	-0.590296	0.00108365	...........
	673	168.5	-0.590294	-0.590289	0.00109598	...........
	674	168.75	-0.590294	-0.590296	0.00109625	...........
	675	169	-0.590294	-0.5903	0.00108852	...........
	676	169.25	-0.590294	-0.590295	0.00108738	...........
	677	169.5	-0.590295	-0.590301	0.00108505	...........
	678	169.75	-0.590297	-0.590305	0.00109325	...........
	679	170	-0.590298	-0.590298	0.00110048	...........
	680	170.25	-0.590299	-0.590288	0.00108905	...........
	681	170.5	-0.590299	-0.590289	0.00109235	...........
	682	170.75	-0.590297	-0.590296	0.00109962	...........
	683	171	-0.590294	-0.590294	0.00109582	...........
	684	171.25	-0.590293	-0.590289	0.00109958	...........
	685	171.5	-0.590293	-0.590303	0.00109415	...........
	686	171.75	-0.590294	-0.590303	0.00109662	...........
	687	172	-0.590296	-0.590305	0.00109062	...........
	688	172.25	-0.590299	-0.590307	0.00109165	...........
	689	172.5	-0.590302	-0.590314	0.00110021	...........
	690	172.75	-0.590305	-0.590307	0.00109531	...........
	691	173	-0.590307	-0.590306	0.00109848	...........
	692	173.25	-0.590309	-0.590311	0.00109802	...........
	693	173.5	-0.590309	-0.590305	0.00108962	...........
	694	173.75	-0.590308	-0.590304	0.00109762	...........
	695	174	-0.590307	-0.590302	0.00109125	...........
	696	174.25	-0.590306	-0.590306	0.00108962	...........
	697	174.5	-0.590305	-0.590303	0.00109431	...........
	698	174.75	-0.590304	-0.590297	0.00108962	...........
	699	175	-0.590303	-0.590305	0.00108728	...........
	700	175.25	-0.590302	-0.590302	0.00108625	...........
	701	175.5	-0.590302	-0.590294	0.00108842	...........
	702	175.75	-0.590301	-0.590298	0.00108852	...........
	703	176	-0.5903	-0.590306	0.00108995	...........
	704	176.25	-0.590299	-0.590309	0.00109242	...........
	705	176.5	-0.590301	-0.590307	0.00108802	...........
	706	176.75	-0.590303	-0.590311	0.00109015	...........
	707	177	-0.590306	-0.590317	0.00109195	...........
	708	177.25	-0.590309	-0.590305	0.00109088	...........
	709	177.5	-0.59031	-0.590307	0.00109391	...........
	710	177.75	-0.590311	-0.590315	0.00108525	...........
	711	178	-0.59031	-0.590311	0.00109078	...........
	712	178.25	-0.59031	-0.590311	0.00108918	...........
	713	178.5	-0.590311	-0.590317	0.00109008	...........
	714	178.75	-0.590312	-0.590314	0.00109795	...........
	715	179	-0.590313	-0.590305	0.00108928	...........
	716	179.25	-0.590313	-0.590305	0.00108765	...........
	717	179.5	-0.590311	-0.59032	0.00108918	...........
	718	179.75	-0.59031	-0.590314	0.00108495	...........
	719	180	-0.590311	-0.590311	0.00108255	...........
	720	180.25	-0.590312	-0.590316	0.00108858	...........
	721	180.5	-0.590313	-0.59031	0.00108212	...........
	722	180.75	-0.590313	-0.590308	0.00108352	...........
	723	181	-0.590313	-0.590303	0.00108915	...........
	724	181.25	-0.590311	-0.590315	0.00108908	...........
	725	181.5	-0.590309	-0.590312	0.00109395	...........
	726	181.75	-0.590309	-0.590308	0.00109528	...........
	727	182	-0.59031	-0.59032	0.00109038	...........
	728	182.25	-0.590312	-0.590317	0.00108948	...........
	729	182.5	-0.590313	-0.590307	0.00108825	...........
	730	182.75	-0.590314	-0.59031	0.00109112	...........
	731	183	-0.590314	-0.590311	0.00109222	...........
	732	183.25	-0.590312	-0.590316	0.00109168	...........
	733	183.5	-0.590312	-0.590314	0.00109205	...........
	734	183.75	-0.590312	-0.590312	0.00109325	...........
	735	184	-0.590313	-0.590322	0.00109005	...........
	736	184.25	-0.590314	-0.590317	0.00108995	...........
	737	184.5	-0.590315	-0.590312	0.00108718	...........
	738	184.75	-0.590316	-0.59032	0.00108522	...........
	739	185	-0.590317	-0.590319	0.00108852	...........
	740	185.25	-0.590317	-0.590319	0.00108858	...........
	741	185.5	-0.590317	-0.590316	0.00109468	...........
	742	185.75	-0.590318	-0.590321	0.00109018	...........
	743	186	-0.590318	-0.590321	0.00109575	...........
	744	186.25	-0.590319	-0.590316	0.00108468	...........
	745	186.5	-0.590319	-0.590333	0.00109478	...........
	746	186.75	-0.59032	-0.590327	0.00109105	...........
	747	187	-0.590322	-0.590313	0.00109185	...........
	748	187.25	-0.590324	-0.590329	0.00109118	...........
	749	187.5	-0.590324	-0.590331	0.00108482	...........
	750	187.75	-0.590324	-0.590318	0.00109622	...........
	751	188	-0.590325	-0.590324	0.00109485	...........
	752	188.25	-0.590325	-0.59033	0.00109195	...........
	753	188.5	-0.590325	-0.590329	0.00109435	...........
	754	188.75	-0.590326	-0.590328	0.00108745	...........
	755	189	-0.590327	-0.590334	0.00108995	...........
	756	189.25	-0.590329	-0.590338	0.00109068	...........
	757	189.5	-0.590331	-0.590327	0.00109015	...........
	758	189.75	-0.590332	-0.590332	0.00109438	...........
	759	190	-0.590333	-0.590343	0.00109968	...........
	760	190.25	-0.590333	-0.590333	0.00109088	...........
	761	190.5	-0.590334	-0.590328	0.00108192	...........
	762	190.75	-0.590335	-0.59034	0.00109095	...........
	763	191	-0.590334	-0.590328	0.00108178	...........
	764	191.25	-0.590334	-0.590322	0.00109142	...........
	765	191.5	-0.590332	-0.590321	0.00109198	...........
	766	191.75	-0.590329	-0.590329	0.00109745	...........
	767	192	-0.590326	-0.590331	0.00109565	...........
	768	192.25	-0.590326	-0.590326	0.00108975	...........
	769	192.5	-0.590326	-0.590331	0.00109078	...........
	770	192.75	-0.590328	-0.590332	0.00109395	...........
	771	193	-0.590329	-0.590326	0.00109345	...........
	772	193.25	-0.59033	-0.59033	0.00109158	...........
	773	193.5	-0.59033	-0.590341	0.00109428	...........
	774	193.75	-0.590331	-0.590345	0.00109245	...........
	775	194	-0.590334	-0.590338	0.00108838	...........
	776	194.25	-0.590337	-0.59033	0.00108815	...........
	777	194.5	-0.590338	-0.590341	0.00108618	...........
	778	194.75	-0.590338	-0.590335	0.00108645	...........
	779	195	-0.590337	-0.59034	0.00109398	...........
	780	195.25	-0.590337	-0.590342	0.00108595	...........
	781	195.5	-0.590338	-0.590344	0.00108905	...........
	782	195.75	-0.590339	-0.590333	0.00109295	...........
	783	196	-0.59034	-0.590343	0.00108775	...........
	784	196.25	-0.59034	-0.590338	0.00108672	...........
	785	196.5	-0.59034	-0.590339	0.00108778	...........
	786	196.75	-0.59034	-0.590347	0.00108855	...........
	787	197	-0.59034	-0.59034	0.00108602	...........
	788	197.25	-0.590341	-0.590347	0.00108252	...........
	789	197.5	-0.590342	-0.59034	0.00108748	...........
	790	197.75	-0.590343	-0.590336	0.00108825	...........
	791	198	-0.590343	-0.590349	0.00108778	...........
	792	198.25	-0.590342	-0.590347	0.00108215	...........
	793	198.5	-0.590343	-0.590339	0.00108542	...........
	794	198.75	-0.590344	-0.590348	0.00108275	...........
	795	199	-0.590344	-0.590351	0.00108465	...........
	796	199.25	-0.590345	-0.590348	0.00108492	...........
	797	199.5	-0.590346	-0.590351	0.00108328	...........
	798	199.75	-0.590348	-0.590345	0.00108925	...........
	799	200	-0.590349	-0.590347	0.00108682	...........
	800	200.25	-0.590348	-0.590347	0.00108282	...........
	801	200.5	-0.590348	-0.590352	0.00108948	...........
	802	200.75	-0.590348	-0.590348	0.00109562	...........
	803	201	-0.590348	-0.590341	0.00109018	...........
	804	201.25	-0.590348	-0.590358	0.00108485	...........
	805	201.5	-0.590348	-0.590354	0.00109875	...........
	806	201.75	-0.59035	-0.590353	0.00108695	...........
	807	202	-0.590351	-0.590347	0.00108898	...........
	808	202.25	-0.590352	-0.590355	0.00109402	...........
	809	202.5	-0.590352	-0.590354	0.00109008	...........
	810	202.75	-0.590352	-0.590349	0.00109132	...........
	811	203	-0.590352	-0.590353	0.00109545	...........
	812	203.25	-0.590352	-0.590357	0.00109015	...........
	813	203.5	-0.590352	-0.590344	0.00109002	...........
	814	203.75	-0.590352	-0.590345	0.00108538	...........
	815	204	-0.590351	-0.590349	0.00108648	...........
	816	204.25	-0.590349	-0.590355	0.00109278	...........
	817	204.5	-0.590348	-0.590355	0.00109165	...........
	818	204.75	-0.59035	-0.590351	0.00108668	...........
	819	205	-0.590352	-0.590361	0.00108865	...........
	820	205.25	-0.590354	-0.590357	0.00109045	...........
	821	205.5	-0.590356	-0.590357	0.00108532	...........
	822	205.75	-0.590357	-0.59037	0.00108808	...........
	823	206	-0.590359	-0.590359	0.00108932	...........
	824	206.25	-0.59036	-0.590359	0.00108545	...........
	825	206.5	-0.590361	-0.590354	0.00109218	...........
	826	206.75	-0.590361	-0.590367	0.00109335	...........
	827	207	-0.59036	-0.590363	0.00109275	...........
	828	207.25	-0.59036	-0.590368	0.00108635	...........
	829	207.5	-0.590362	-0.590375	0.00109108	...........
	830	207.75	-0.590365	-0.590369	0.00109205	...........
	831	208	-0.590368	-0.590363	0.00109575	...........
	832	208.25	-0.590369	-0.590365	0.00109188	...........
	833	208.5	-0.590368	-0.590375	0.00108295	...........
	834	208.75	-0.590368	-0.590371	0.00108662	...........
	835	209	-0.590368	-0.590374	0.00108308	...........
	836	209.25	-0.59037	-0.590371	0.00108782	...........
	837	209.5	-0.590372	-0.590377	0.00109105	...........
	838	209.75	-0.590372	-0.590359	0.00108718	...........
	839	210	-0.590372	-0.590373	0.00109102	...........
	840	210.25	-0.590371	-0.590373	0.00109818	...........
	841	210.5	-0.59037	-0.59036	0.00109265	...........
	842	210.75	-0.590369	-0.590366	0.00109482	...........
	843	211	-0.590368	-0.590383	0.00108472	...........
	844	211.25	-0.590368	-0.590371	0.00109508	...........
	845	211.5	-0.59037	-0.590377	0.00109075	...........
	846	211.75	-0.590372	-0.590367	0.00108708	...........
	847	212	-0.590373	-0.590372	0.00108802	...........
	848	212.25	-0.590373	-0.590371	0.00108505	...........
	849	212.5	-0.590372	-0.59037	0.00108622	...........
	850	212.75	-0.590371	-0.59037	0.00109248	...........
	851	213	-0.590371	-0.590371	0.00109342	...........
	852	213.25	-0.59037	-0.59037	0.00109085	...........
	853	213.5	-0.59037	-0.590369	0.00109748	...........
	854	213.75	-0.59037	-0.590373	0.00109778	...........
	855	214	-0.59037	-0.590379	0.00109825	...........
	856	214.25	-0.590372	-0.590378	0.00109932	...........
	857	214.5	-0.590374	-0.590385	0.00109405	...........
	858	214.75	-0.590376	-0.590371	0.00109355	...........
	859	215	-0.590378	-0.590372	0.00109092	...........
	860	215.25	-0.590377	-0.590372	0.00108445	...........
	861	215.5	-0.590376	-0.590377	0.00108728	...........
	862	215.75	-0.590374	-0.590376	0.00109128	...........
	863	216	-0.590374	-0.590371	0.00109298	...........
	864	216.25	-0.590374	-0.590391	0.00108935	...........
	865	216.5	-0.590376	-0.590385	0.00109252	...........
	866	216.75	-0.590379	-0.590372	0.00109195	...........
	867	217	-0.590381	-0.590379	0.00108642	...........
	868	217.25	-0.590381	-0.590388	0.00109172	...........
	869	217.5	-0.590381	-0.59038	0.00109238	...........
	870	217.75	-0.590381	-0.590378	0.00109158	...........
	871	218	-0.590381	-0.590382	0.00109068	...........
	872	218.25	-0.590381	-0.590381	0.00108772	...........
	873	218.5	-0.590381	-0.59038	0.00108795	...........
	874	218.75	-0.590381	-0.590375	0.00109128	...........
	875	219	-0.59038	-0.59038	0.00108665	...........
	876	219.25	-0.59038	-0.590387	0.00108302	...........
	877	219.5	-0.590379	-0.590379	0.00108392	...........
	878	219.75	-0.59038	-0.590388	0.00108088	...........
	879	220	-0.590382	-0.59039	0.00107418	...........
	880	220.25	-0.590384	-0.590381	0.00108535	...........
	881	220.5	-0.590385	-0.590387	0.00108798	...........
	882	220.75	-0.590386	-0.590386	0.00109005	...........
	883	221	-0.590386	-0.590384	0.00109148	...........
	884	221.25	-0.590386	-0.590388	0.00109045	...........
	885	221.5	-0.590386	-0.59039	0.00108868	...........
	886	221.75	-0.590387	-0.590393	0.00108585	...........
	887	222	-0.590388	-0.590378	0.00108528	...........
	888	222.25	-0.590388	-0.590381	0.00109082	...........
	889	222.5	-0.590387	-0.590392	0.00108982	...........
	890	222.75	-0.590385	-0.590392	0.00108065	...........
	891	223	-0.590386	-0.590379	0.00108558	...........
	892	223.25	-0.590387	-0.590394	0.00107935	...........
	893	223.5	-0.590388	-0.590393	0.00108928	...........
	894	223.75	-0.590389	-0.590388	0.00109225	...........
	895	224	-0.59039	-0.590393	0.00108652	...........
	896	224.25	-0.590391	-0.590391	0.00108518	...........
	897	224.5	-0.590391	-0.5904	0.00108868	...........
	898	224.75	-0.590392	-0.590395	0.00109165	...........
	899	225	-0.590394	-0.59039	0.00108678	...........
	900	225.25	-0.590395	-0.590401	0.00108972	...........
	901	225.5	-0.590395	-0.590394	0.00108652	...........
	902	225.75	-0.590396	-0.590399	0.00108645	...........
	903	226	-0.590396	-0.590395	0.00108562	...........
	904	226.25	-0.590397	-0.590402	0.00109255	...........
	905	226.5	-0.590397	-0.59039	0.00108928	...........
	906	226.75	-0.590397	-0.590407	0.00109095	...........
	907	227	-0.590398	-0.590401	0.00109242	...........
	908	227.25	-0.590399	-0.590393	0.00108825	...........
	909	227.5	-0.590399	-0.590395	0.00109248	...........
	910	227.75	-0.590399	-0.590398	0.00109168	...........
	911	228	-0.590398	-0.590402	0.00109288	...........
	912	228.25	-0.590397	-0.590391	0.00108978	...........
	913	228.5	-0.590397	-0.590397	0.00108952	...........
	914	228.75	-0.590397	-0.590399	0.00108922	...........
	915	229	-0.590396	-0.590393	0.00107848	...........
	916	229.25	-0.590396	-0.590401	0.00108752	...........
	917	229.5	-0.590397	-0.590409	0.00108592	...........
	918	229.75	-0.590398	-0.59041	0.00109202	...........
	919	230	-0.590401	-0.590397	0.00108992	...........
	920	230.25	-0.590404	-0.590411	0.00109502	...........
	921	230.5	-0.590405	-0.590404	0.00109682	...........
	922	230.75	-0.590406	-0.590404	0.00109872	...........
	923	231	-0.590406	-0.5904	0.00110021	...........
	924	231.25	-0.590405	-0.590411	0.00109492	...........
	925	231.5	-0.590405	-0.59041	0.00109195	...........
	926	231.75	-0.590405	-0.590408	0.00109855	...........
	927	232	-0.590407	-0.590406	0.00109831	...........
	928	232.25	-0.590408	-0.590416	0.00109468	...........
	929	232.5	-0.590409	-0.590413	0.00109648	...........
	930	232.75	-0.59041	-0.590407	0.00109045	...........
	931	233	-0.590411	-0.590412	0.00109635	...........
	932	233.25	-0.590411	-0.590411	0.00109551	...........
	933	233.5	-0.590411	-0.590413	0.00110152	...........
	934	233.75	-0.590411	-0.590405	0.00109215	...........
	935	234	-0.590411	-0.59041	0.00109558	...........
	936	234.25	-0.59041	-0.590402	0.00109665	...........
	937	234.5	-0.590409	-0.590399	0.00108995	...........
	938	234.75	-0.590407	-0.590405	0.00109745	...........
	939	235	-0.590405	-0.590403	0.00109208	...........
	940	235.25	-0.590403	-0.590406	0.00108888	...........
	941	235.5	-0.590403	-0.590411	0.00109092	...........
	942	235.75	-0.590405	-0.590418	0.00108925	...........
	943	236	-0.590407	-0.590419	0.00109678	...........
	944	236.25	-0.590411	-0.590421	0.00109628	...........
	945	236.5	-0.590415	-0.590428	0.00109225	...........
	946	236.75	-0.590419	-0.590423	0.00109282	...........
	947	237	-0.590421	-0.590414	0.00108998	...........
	948	237.25	-0.590422	-0.590422	0.00109685	...........
	949	237.5	-0.590422	-0.590428	0.00109368	...........
	950	237.75	-0.590421	-0.590427	0.00109515	...........
	951	238	-0.590422	-0.590427	0.00109498	...........
	952	238.25	-0.590424	-0.590429	0.00110025	...........
	953	238.5	-0.590426	-0.590423	0.00109088	...........
	954	238.75	-0.590427	-0.590423	0.00109758	...........
	955	239	-0.590426	-0.590422	0.00109125	...........
	956	239.25	-0.590425	-0.590423	0.00109035	...........
	957	239.5	-0.590424	-0.59042	0.00109188	...........
	958	239.75	-0.590423	-0.59042	0.00109425	...........
	959	240	-0.590422	-0.590429	0.00109495	...........
	960	240.25	-0.590422	-0.590427	0.00109511	...........
	961	240.5	-0.590423	-0.590424	0.00109962	...........
	962	240.75	-0.590425	-0.590427	0.00109968	...........
	963	241	-0.590426	-0.590427	0.00109738	...........
	964	241.25	-0.590426	-0.59043	0.00109598	...........
	965	241.5	-0.590427	-0.590426	0.00109495	...........
	966	241.75	-0.590427	-0.590431	0.00109052	...........
	967	242	-0.590428	-0.590433	0.00108582	...........
	968	242.25	-0.590429	-0.590436	0.00109238	...........
	969	242.5	-0.590431	-0.590432	0.00108668	...........
	970	242.75	-0.590432	-0.590437	0.00109638	...........
	971	243	-0.590434	-0.590438	0.00110065	...........
	972	243.25	-0.590434	-0.590427	0.00109145	...........
	973	243.5	-0.590435	-0.590439	0.00109202	...........
	974	243.75	-0.590435	-0.590434	0.00109362	...........
	975	244	-0.590434	-0.590429	0.00109592	...........
	976	244.25	-0.590434	-0.590428	0.00109602	...........
	977	244.5	-0.590433	-0.590441	0.00110008	...........
	978	244.75	-0.590432	-0.59044	0.00109638	...........
	979	245	-0.590433	-0.590436	0.00109928	...........
	980	245.25	-0.590436	-0.590439	0.00109998	...........
	981	245.5	-0.590437	-0.590444	0.00109835	...........
	982	245.75	-0.590439	-0.590439	0.00110595	...........
	983	246	-0.59044	-0.590439	0.00110221	...........
	984	246.25	-0.59044	-0.590444	0.00110165	...........
	985	246.5	-0.590441	-0.590449	0.00109788	...........
	986	246.75	-0.590442	-0.590447	0.00109578	...........
	987	247	-0.590444	-0.590446	0.00110308	...........
	988	247.25	-0.590445	-0.59044	0.00110455	...........
	989	247.5	-0.590446	-0.590435	0.00109691	...........
	990	247.75	-0.590444	-0.590439	0.00109995	...........
	991	248	-0.590442	-0.590445	0.00110001	...........
	992	248.25	-0.59044	-0.590433	0.00109981	...........
	993	248.5	-0.590439	-0.590432	0.00109848	...........
	994	248.75	-0.590439	-0.590447	0.00109558	...........
	995	249	-0.590438	-0.590447	0.00110258	...........
	996	249.25	-0.590439	-0.59044	0.00109558	...........
	997	249.5	-0.590441	-0.590435	0.00109838	...........
	998	249.75	-0.590442	-0.590448	0.00109662	...........
	999	250	-0.590442	-0.590452	0.00109728	...........
	1000	250.25	-0.590443	-0.590451	0.00109475	...........
	1001	250.5	-0.590446	-0.590462	0.00108572	...........
	1002	250.75	-0.59045	-0.590452	0.00109075	...........
	1003	251	-0.590453	-0.590452	0.00109498	...........
	1004	251.25	-0.590455	-0.590457	0.00108912	...........
	1005	251.5	-0.590455	-0.590466	0.00108985	...........
	1006	251.75	-0.590456	-0.590461	0.00109178	...........
	1007	252	-0.590458	-0.590454	0.00109428	...........
	1008	252.25	-0.590459	-0.590457	0.00109115	...........
	1009	252.5	-0.590459	-0.590462	0.00109502	...........
	1010	252.75	-0.590459	-0.590459	0.00108685	...........
	1011	253	-0.590459	-0.590459	0.00109861	...........
	1012	253.25	-0.590459	-0.590463	0.00109138	...........
	1013	253.5	-0.59046	-0.59046	0.00109615	...........
	1014	253.75	-0.59046	-0.590464	0.00109582	...........
	1015	254	-0.590461	-0.590462	0.00108985	...........
	1016	254.25	-0.590462	-0.59047	0.00109245	...........
	1017	254.5	-0.590463	-0.590457	0.00109648	...........
	1018	254.75	-0.590464	-0.590465	0.00109551	...........
	1019	255	-0.590464	-0.590463	0.00109615	...........
	1020	255.25	-0.590464	-0.590468	0.00109615	...........
	1021	255.5	-0.590464	-0.590462	0.00108868	...........
	1022	255.75	-0.590464	-0.590467	0.00109198	...........
	1023	256	-0.590464	-0.590463	0.00108942	...........
	1024	256.25	-0.590464	-0.590464	0.00109028	...........
	1025	256.5	-0.590464	-0.590461	0.00109431	...........
	1026	256.75	-0.590464	-0.590471	0.00108975	...........
	1027	257	-0.590464	-0.590472	0.00108698	...........
	1028	257.25	-0.590466	-0.590469	0.00108958	...........
	1029	257.5	-0.590467	-0.59047	0.00109468	...........
	1030	257.75	-0.590469	-0.590469	0.00108748	...........
	1031	258	-0.59047	-0.590464	0.00109142	...........
	1032	258.25	-0.590469	-0.590469	0.00109588	...........
	1033	258.5	-0.590469	-0.590473	0.00109335	...........
	1034	258.75	-0.590468	-0.590474	0.00109042	...........
	1035	259	-0.59047	-0.590475	0.00108492	...........
	1036	259.25	-0.590471	-0.59047	0.00108902	...........
	1037	259.5	-0.590473	-0.590473	0.00109145	...........
	1038	259.75	-0.590473	-0.590468	0.00108878	...........
	1039	260	-0.590472	-0.590472	0.00109391	...........
	1040	260.25	-0.590472	-0.590471	0.00108835	...........
	1041	260.5	-0.590471	-0.590476	0.00108745	...........
	1042	260.75	-0.590471	-0.59047	0.00108775	...........
	1043	261	-0.590472	-0.590479	0.00108968	...........
	1044	261.25	-0.590473	-0.590474	0.00108678	...........
	1045	261.5	-0.590474	-0.59046	0.00109462	...........
	1046	261.75	-0.590473	-0.590471	0.00109252	...........
	1047	262	-0.590471	-0.59047	0.00108945	...........
	1048	262.25	-0.59047	-0.590474	0.00108878	...........
	1049	262.5	-0.59047	-0.590472	0.00109228	...........
	1050	262.75	-0.590471	-0.590468	0.00108782	...........
	1051	263	-0.590471	-0.590474	0.00108585	...........
	1052	263.25	-0.590472	-0.590473	0.00108778	...........
	1053	263.5	-0.590472	-0.590471	0.00109745	...........
	1054	263.75	-0.590472	-0.590476	0.00108335	...........
	1055	264	-0.590473	-0.590474	0.00108415	...........
	1056	264.25	-0.590473	-0.590479	0.00108662	...........
	1057	264.5	-0.590474	-0.590475	0.00108832	...........
	1058	264.75	-0.590475	-0.590477	0.00108758	...........
	1059	265	-0.590476	-0.590477	0.00108915	...........
	1060	265.25	-0.590476	-0.590481	0.00108692	...........
	1061	265.5	-0.590477	-0.59048	0.00108238	...........
	1062	265.75	-0.590478	-0.590485	0.00108882	...........
	1063	266	-0.59048	-0.590483	0.00109382	...........
	1064	266.25	-0.590481	-0.590487	0.00108872	...........
	1065	266.5	-0.590483	-0.590487	0.00109095	...........
	1066	266.75	-0.590484	-0.590486	0.00109358	...........
	1067	267	-0.590486	-0.590483	0.00109488	...........
	1068	267.25	-0.590486	-0.590479	0.00109605	...........
	1069	267.5	-0.590485	-0.590485	0.00109695	...........
	1070	267.75	-0.590484	-0.590482	0.00109738	...........
	1071	268	-0.590483	-0.590484	0.00109212	...........
	1072	268.25	-0.590483	-0.590491	0.00109608	...........
	1073	268.5	-0.590484	-0.590483	0.00108802	...........
	1074	268.75	-0.590485	-0.59048	0.00109858	...........
	1075	269	-0.590485	-0.590492	0.00109058	...........
	1076	269.25	-0.590485	-0.590491	0.00108558	...........
	1077	269.5	-0.590486	-0.590483	0.00109035	...........
	1078	269.75	-0.590487	-0.59049	0.00108195	...........
	1079	270	-0.590488	-0.590496	0.00109062	...........
	1080	270.25	-0.590489	-0.590496	0.00108845	...........
	1081	270.5	-0.59049	-0.590491	0.00109302	...........
	1082	270.75	-0.590492	-0.590495	0.00109245	...........
	1083	271	-0.590494	-0.590497	0.00108972	...........
	1084	271.25	-0.590494	-0.590495	0.00108682	...........
	1085	271.5	-0.590495	-0.590499	0.00109482	...........
	1086	271.75	-0.590496	-0.590501	0.00108412	...........
	1087	272	-0.590497	-0.590504	0.00109058	...........
	1088	272.25	-0.590499	-0.590495	0.00108768	...........
	1089	272.5	-0.5905	-0.590506	0.00108808	...........
	1090	272.75	-0.590501	-0.590503	0.00109222	...........
	1091	273	-0.590501	-0.590505	0.00109378	...........
	1092	273.25	-0.590502	-0.590501	0.00108398	...........
	1093	273.5	-0.590503	-0.5905	0.00108558	...........
	1094	273.75	-0.590503	-0.590497	0.00109562	...........
	1095	274	-0.590502	-0.590499	0.00108942	...........
	1096	274.25	-0.590501	-0.590507	0.00109162	...........
	1097	274.5	-0.590501	-0.59051	0.00109322	...........
	1098	274.75	-0.590502	-0.590507	0.00109228	...........
	1099	275	-0.590504	-0.590503	0.00108768	...........
	1100	275.25	-0.590506	-0.590499	0.00108788	...........
	1101	275.5	-0.590506	-0.590496	0.00108998	...........
	1102	275.75	-0.590503	-0.590497	0.00109342	...........
	1103	276	-0.590501	-0.590506	0.00109325	...........
	1104	276.25	-0.5905	-0.590504	0.00109425	...........
	1105	276.5	-0.5905	-0.590509	0.00109228	...........
	1106	276.75	-0.590502	-0.590502	0.00109348	...........
	1107	277	-0.590504	-0.590506	0.00109615	...........
	1108	277.25	-0.590505	-0.59051	0.00108532	...........
	1109	277.5	-0.590506	-0.590508	0.00109195	...........
	1110	277.75	-0.590507	-0.590511	0.00109465	...........
	1111	278	-0.590508	-0.590511	0.00109092	...........
	1112	278.25	-0.590509	-0.590511	0.00108862	...........
	1113	278.5	-0.59051	-0.59051	0.00109542	...........
	1114	278.75	-0.590511	-0.590514	0.00109088	...........
	1115	279	-0.590511	-0.590512	0.00109102	...........
	1116	279.25	-0.590512	-0.590515	0.00109385	...........
	1117	279.5	-0.590512	-0.590518	0.00108985	...........
	1118	279.75	-0.590513	-0.590514	0.00109478	...........
	1119	280	-0.590514	-0.59051	0.00109391	...........
	1120	280.25	-0.590515	-0.590516	0.00109188	...........
	1121	280.5	-0.590514	-0.590514	0.00108842	...........
	1122	280.75	-0.590514	-0.590521	0.00108932	...........
	1123	281	-0.590515	-0.590511	0.00109348	...........
	1124	281.25	-0.590516	-0.590529	0.00108375	...........
	1125	281.5	-0.590517	-0.590523	0.00108968	...........
	1126	281.75	-0.590519	-0.590522	0.00108098	...........
	1127	282	-0.590521	-0.590515	0.00108572	...........
	1128	282.25	-0.590522	-0.590528	0.00108618	...........
	1129	282.5	-0.590522	-0.59052	0.00109398	...........
	1130	282.75	-0.590521	-0.590516	0.00109075	...........
	1131	283	-0.590521	-0.590522	0.00108705	...........
	1132	283.25	-0.590521	-0.590529	0.00109155	...........
	1133	283.5	-0.590521	-0.590519	0.00108865	...........
	1134	283.75	-0.590522	-0.590524	0.00109861	...........
	1135	284	-0.590523	-0.590524	0.00109922	...........
	1136	284.25	-0.590523	-0.590521	0.00109981	...........
	1137	284.5	-0.590523	-0.590525	0.00109675	...........
	1138	284.75	-0.590523	-0.59053	0.00109345	...........
	1139	285	-0.590524	-0.590525	0.00109348	...........
	1140	285.25	-0.590525	-0.590521	0.00109078	...........
	1141	285.5	-0.590526	-0.59053	0.00109465	...........
	1142	285.75	-0.590526	-0.590533	0.00109025	...........
	1143	286	-0.590527	-0.590533	0.00108808	...........
	1144	286.25	-0.590528	-0.59053	0.00108742	...........
	1145	286.5	-0.59053	-0.590531	0.00108918	...........
	1146	286.75	-0.590531	-0.590528	0.00109455	...........
	1147	287	-0.590531	-0.590529	0.00109115	...........
	1148	287.25	-0.59053	-0.590531	0.00109462	...........
	1149	287.5	-0.59053	-0.590532	0.00109305	...........
	1150	287.75	-0.59053	-0.590537	0.00109155	...........
	1151	288	-0.590531	-0.590536	0.00110008	...........
	1152	288.25	-0.590533	-0.590532	0.00109035	...........
	1153	288.5	-0.590534	-0.590533	0.00109065	...........
	1154	288.75	-0.590534	-0.590533	0.00108752	...........
	1155	289	-0.590534	-0.590531	0.00109302	...........
	1156	289.25	-0.590533	-0.59054	0.00108935	...........
	1157	289.5	-0.590533	-0.59053	0.00110012	...........
	1158	289.75	-0.590534	-0.590535	0.00109531	...........
	1159	290	-0.590534	-0.590534	0.00109595	...........
	1160	290.25	-0.590534	-0.590538	0.00109295	...........
	1161	290.5	-0.590535	-0.590541	0.00109148	...........
	1162	290.75	-0.590536	-0.59054	0.00108728	...........
	1163	291	-0.590538	-0.590543	0.00109108	...........
	1164	291.25	-0.59054	-0.590544	0.00108802	...........
	1165	291.5	-0.590541	-0.59054	0.00109005	...........
	1166	291.75	-0.590542	-0.590545	0.00108962	...........
	1167	292	-0.590543	-0.590545	0.00109028	...........
	1168	292.25	-0.590543	-0.590539	0.00108965	...........
	1169	292.5	-0.590543	-0.590538	0.00109068	...........
	1170	292.75	-0.590542	-0.590542	0.00109288	...........
	1171	293	-0.590541	-0.590544	0.00109651	...........
	1172	293.25	-0.590541	-0.590545	0.00109518	...........
	1173	293.5	-0.590542	-0.590548	0.00109362	...........
	1174	293.75	-0.590543	-0.590548	0.00109265	...........
	1175	294	-0.590545	-0.590545	0.00108935	...........
	1176	294.25	-0.590546	-0.590546	0.00109012	...........
	1177	294.5	-0.590547	-0.590554	0.00109455	...........
	1178	294.75	-0.590547	-0.590549	0.00109625	...........
	1179	295	-0.590548	-0.590548	0.00109725	...........
	1180	295.25	-0.590549	-0.590553	0.00109511	...........
	1181	295.5	-0.59055	-0.590549	0.00108575	...........
	1182	295.75	-0.59055	-0.590547	0.00109342	...........
	1183	296	-0.59055	-0.590548	0.00109542	...........
	1184	296.25	-0.59055	-0.590553	0.00109478	...........
	1185	296.5	-0.590549	-0.590545	0.00109482	...........
	1186	296.75	-0.590549	-0.590547	0.00108778	...........
	1187	297	-0.590549	-0.59055	0.00109168	...........
	1188	297.25	-0.590548	-0.590551	0.00109148	...........
	1189	297.5	-0.590548	-0.590546	0.00109352	...........
	1190	297.75	-0.590549	-0.590546	0.00109905	...........
	1191	298	-0.590549	-0.590549	0.00109268	...........
	1192	298.25	-0.590548	-0.590555	0.00108745	...........
	1193	298.5	-0.590549	-0.590556	0.00109551	...........
	1194	298.75	-0.59055	-0.590555	0.00108518	...........
	1195	299	-0.590552	-0.590555	0.00109545	...........
	1196	299.25	-0.590554	-0.590556	0.00109305	...........
	1197	299.5	-0.590555	-0.590557	0.00109295	...........
	1198	299.75	-0.590555	-0.590553	0.00109078	...........
	1199	300	-0.590555	-0.590555	0.00109318	...........
	1200	300.25	-0.590555	-0.59056	0.00109358	...........
	1201	300.5	-0.590555	-0.590559	0.00109415	...........
	1202	300.75	-0.590556	-0.590561	0.00110141	...........
	1203	301	-0.590558	-0.590558	0.00109558	...........
	1204	301.25	-0.590559	-0.590558	0.00110365	...........
	1205	301.5	-0.590559	-0.590561	0.00109222	...........
	1206	301.75	-0.590559	-0.59056	0.00109365	...........
	1207	302	-0.590559	-0.590562	0.00109555	...........
	1208	302.25	-0.59056	-0.590557	0.00108982	...........
	1209	302.5	-0.59056	-0.590559	0.00108235	...........
	1210	302.75	-0.59056	-0.590558	0.00108618	...........
	1211	303	-0.590559	-0.59056	0.00108882	...........
	1212	303.25	-0.590559	-0.590562	0.00109415	...........
	1213	303.5	-0.590559	-0.590558	0.00109458	...........
	1214	303.75	-0.590559	-0.59056	0.00109788	...........
	1215	304	-0.59056	-0.59056	0.00109588	...........
	1216	304.25	-0.59056	-0.590561	0.00109242	...........
	1217	304.5	-0.59056	-0.590563	0.00108832	...........
	1218	304.75	-0.59056	-0.590564	0.00109155	...........
	1219	305	-0.590561	-0.590562	0.00108682	...........
	1220	305.25	-0.590562	-0.590565	0.00108948	...........
	1221	305.5	-0.590563	-0.590566	0.00108678	...........
	1222	305.75	-0.590564	-0.590568	0.00109595	...........
	1223	306	-0.590565	-0.590563	0.00108375	...........
	1224	306.25	-0.590566	-0.59057	0.00108972	...........
	1225	306.5	-0.590566	-0.590569	0.00108582	...........
	1226	306.75	-0.590567	-0.590569	0.00108178	...........
	1227	307	-0.590568	-0.590569	0.00109308	...........
	1228	307.25	-0.590568	-0.590563	0.00108222	...........
	1229	307.5	-0.590568	-0.590568	0.00108775	...........
	1230	307.75	-0.590568	-0.590568	0.00109382	...........
	1231	308	-0.590567	-0.590566	0.00108778	...........
	1232	308.25	-0.590567	-0.590568	0.00108765	...........
	1233	308.5	-0.590567	-0.590571	0.00108942	...........
	1234	308.75	-0.590568	-0.590573	0.00109438	...........
	1235	309	-0.590569	-0.590573	0.00108528	...........
	1236	309.25	-0.59057	-0.590569	0.00108805	...........
	1237	309.5	-0.590571	-0.590573	0.00108868	...........
	1238	309.75	-0.590572	-0.590572	0.00109668	...........
	1239	310	-0.590572	-0.590571	0.00109238	...........
	1240	310.25	-0.590572	-0.590575	0.00109025	...........
	1241	310.5	-0.590572	-0.590571	0.00109072	...........
	1242	310.75	-0.590573	-0.590572	0.00109648	...........
	1243	311	-0.590573	-0.590572	0.00109062	...........
	1244	311.25	-0.590572	-0.590571	0.00109178	...........
	1245	311.5	-0.590572	-0.590573	0.00108628	...........
	1246	311.75	-0.590572	-0.590572	0.00108695	...........
	1247	312	-0.590572	-0.590574	0.00108478	...........
	1248	312.25	-0.590572	-0.590574	0.00107942	...........
	1249	312.5	-0.590573	-0.590571	0.00108585	...........
	1250	312.75	-0.590573	-0.59057	0.00108865	...........
	1251	313	-0.590573	-0.590574	0.00108518	...........
	1252	313.25	-0.590572	-0.590574	0.00108855	...........
	1253	313.5	-0.590572	-0.590572	0.00108012	...........
	1254	313.75	-0.590573	-0.590576	0.00108125	...........
	1255	314	-0.590573	-0.590574	0.00108662	...........
	1256	314.25	-0.590574	-0.590575	0.00108572	...........
	1257	314.5	-0.590574	-0.590577	0.00109002	...........
	1258	314.75	-0.590575	-0.590576	0.00108188	...........
	1259	315	-0.590576	-0.590575	0.00108788	...........
	1260	315.25	-0.590576	-0.590576	0.00109238	...........
	1261	315.5	-0.590576	-0.590579	0.00109152	...........
	1262	315.75	-0.590576	-0.590579	0.00109571	...........
	1263	316	-0.590577	-0.590578	0.00108932	...........
	1264	316.25	-0.590578	-0.590581	0.00109168	...........
	1265	316.5	-0.590579	-0.590581	0.00108745	...........
	1266	316.75	-0.590579	-0.590575	0.00109822	...........
	1267	317	-0.590579	-0.590578	0.00109198	...........
	1268	317.25	-0.590579	-0.59058	0.00109195	...........
	1269	317.5	-0.590578	-0.590584	0.00108832	...........
	1270	317.75	-0.590579	-0.590584	0.00109618	...........
	1271	318	-0.59058	-0.590583	0.00109502	...........
	1272	318.25	-0.590582	-0.590586	0.00109825	...........
	1273	318.5	-0.590583	-0.590581	0.00109952	...........
	1274	318.75	-0.590584	-0.590583	0.00109658	...........
	1275	319	-0.590583	-0.590584	0.00109912	...........
	1276	319.25	-0.590583	-0.59058	0.00110428	...........
	1277	319.5	-0.590583	-0.590582	0.00109771	...........
	1278	319.75	-0.590583	-0.590584	0.00110058	...........
	1279	320	-0.590582	-0.590584	0.00109398	...........
	1280	320.25	-0.590582	-0.590583	0.00110278	...........
	1281	320.5	-0.590583	-0.590583	0.00109288	...........
	1282	320.75	-0.590583	-0.590583	0.00109468	...........
	1283	321	-0.590583	-0.590585	0.00109048	...........
	1284	321.25	-0.590584	-0.590586	0.00109608	...........
	1285	321.5	-0.590584	-0.590585	0.00109625	...........
	1286	321.75	-0.590585	-0.590587	0.00109558	...........
	1287	322	-0.590585	-0.590586	0.00108938	...........
	1288	322.25	-0.590586	-0.590585	0.00109185	...........
	1289	322.5	-0.590586	-0.590587	0.00108732	...........
	1290	322.75	-0.590586	-0.590588	0.00108692	...........
	1291	323	-0.590586	-0.590587	0.00109311	...........
	1292	323.25	-0.590587	-0.59059	0.00108878	...........
	1293	323.5	-0.590587	-0.590588	0.00109295	...........
	1294	323.75	-0.590588	-0.590587	0.00109058	...........
	1295	324	-0.590588	-0.590588	0.00108845	...........
	1296	324.25	-0.590588	-0.590587	0.00108195	...........
	1297	324.5	-0.590588	-0.590591	0.00108755	...........
	1298	324.75	-0.590588	-0.590585	0.00109205	...........
	1299	325	-0.590588	-0.590586	0.00108945	...........
	1300	325.25	-0.590588	-0.59059	0.00108748	...........
	1301	325.5	-0.590588	-0.590586	0.00108405	...........
	1302	325.75	-0.590587	-0.590589	0.00108418	...........
	1303	326	-0.590588	-0.590594	0.00108552	...........
	1304	326.25	-0.590589	-0.590592	0.00108262	...........
	1305	326.5	-0.59059	-0.590592	0.00108175	...........
	1306	326.75	-0.590591	-0.590591	0.00108025	...........
	1307	327	-0.590592	-0.590594	0.00108368	...........
	1308	327.25	-0.590592	-0.590593	0.00108905	...........
	1309	327.5	-0.590592	-0.59059	0.00108195	...........
	1310	327.75	-0.590593	-0.590594	0.00108748	...........
	1311	328	-0.590593	-0.590591	0.00108885	...........
	1312	328.25	-0.590592	-0.590591	0.00109185	...........
	1313	328.5	-0.590592	-0.590592	0.00108402	...........
	1314	328.75	-0.590592	-0.590593	0.00109385	...........
	1315	329	-0.590592	-0.590594	0.00108962	...........
	1316	329.25	-0.590593	-0.590596	0.00109458	...........
	1317	329.5	-0.590593	-0.590594	0.00108885	...........
	1318	329.75	-0.590594	-0.590594	0.00108945	...........
	1319	330	-0.590595	-0.590598	0.00109382	...........
	1320	330.25	-0.590595	-0.590599	0.00109378	...........
	1321	330.5	-0.590596	-0.590597	0.00109618	...........
	1322	330.75	-0.590597	-0.590597	0.00108818	...........
	1323	331	-0.590598	-0.5906	0.00108658	...........
	1324	331.25	-0.590598	-0.5906	0.00108308	...........
	1325	331.5	-0.590599	-0.5906	0.00108582	...........
	1326	331.75	-0.590599	-0.590598	0.00108932	...........
	1327	332	-0.5906	-0.5906	0.00108902	...........
	1328	332.25	-0.5906	-0.5906	0.00109675	...........
	1329	332.5	-0.5906	-0.5906	0.00109232	...........
	1330	332.75	-0.5906	-0.590596	0.00109422	...........
	1331	333	-0.590599	-0.5906	0.00108865	...........
	1332	333.25	-0.590599	-0.590602	0.00109505	...........
	1333	333.5	-0.590599	-0.590601	0.00108988	...........
	1334	333.75	-0.5906	-0.5906	0.00109222	...........
	1335	334	-0.5906	-0.590599	0.00108382	...........
	1336	334.25	-0.5906	-0.590602	0.00108745	...........
	1337	334.5	-0.5906	-0.590601	0.00109012	...........
	1338	334.75	-0.5906	-0.590601	0.00108502	...........
	1339	335	-0.590601	-0.5906	0.00108798	...........
	1340	335.25	-0.590601	-0.590601	0.00108472	...........
	1341	335.5	-0.590601	-0.590602	0.00108468	...........
	1342	335.75	-0.590601	-0.590602	0.00108742	...........
	1343	336	-0.590601	-0.590601	0.00108475	...........
	1344	336.25	-0.590601	-0.5906	0.00108888	...........
	1345	336.5	-0.590601	-0.590602	0.00108615	...........
	1346	336.75	-0.590601	-0.590602	0.00108475	...........
	1347	337	-0.590601	-0.590602	0.00108645	...........
	1348	337.25	-0.590601	-0.590607	0.00108435	...........
	1349	337.5	-0.590602	-0.590606	0.00108605	...........
	1350	337.75	-0.590603	-0.590605	0.00108805	...........
	1351	338	-0.590604	-0.590604	0.00108638	...........
	1352	338.25	-0.590605	-0.590605	0.00108358	...........
	1353	338.5	-0.590605	-0.590606	0.00108638	...........
	1354	338.75	-0.590605	-0.590603	0.00108925	...........
	1355	339	-0.590605	-0.590607	0.00108468	...........
	1356	339.25	-0.590605	-0.590605	0.00108812	...........
	1357	339.5	-0.590605	-0.590607	0.00108632	...........
	1358	339.75	-0.590605	-0.590606	0.00108768	...........
	1359	340	-0.590606	-0.59061	0.00108718	...........
	1360	340.25	-0.590607	-0.590608	0.00108805	...........
	1361	340.5	-0.590607	-0.590608	0.00107778	...........
	1362	340.75	-0.590608	-0.590605	0.00108222	...........
	1363	341	-0.590608	-0.590609	0.00107922	...........
	1364	341.25	-0.590608	-0.590607	0.00108312	...........
	1365	341.5	-0.590607	-0.590609	0.00108485	...........
	1366	341.75	-0.590608	-0.590609	0.00109255	...........
	1367	342	-0.590608	-0.590608	0.00108662	...........
	1368	342.25	-0.590608	-0.590607	0.00108795	...........
	1369	342.5	-0.590608	-0.590608	0.00108765	...........
	1370	342.75	-0.590608	-0.590608	0.00108788	...........
	1371	343	-0.590608	-0.590612	0.00108758	...........
	1372	343.25	-0.590608	-0.59061	0.00109355	...........
	1373	343.5	-0.590609	-0.590612	0.00108762	...........
	1374	343.75	-0.59061	-0.59061	0.00108445	...........
	1375	344	-0.590611	-0.590611	0.00108918	...........
	1376	344.25	-0.590611	-0.590613	0.00108888	...........
	1377	344.5	-0.590611	-0.590612	0.00108588	...........
	1378	344.75	-0.590612	-0.590609	0.00109032	...........
	1379	345	-0.590612	-0.590612	0.00108278	...........
	1380	345.25	-0.590612	-0.590612	0.00108545	...........
	1381	345.5	-0.590612	-0.590613	0.00108985	...........
	1382	345.75	-0.590612	-0.590612	0.00108222	...........
	1383	346	-0.590612	-0.590608	0.00108852	...........
	1384	346.25	-0.590612	-0.590613	0.00109678	...........
	1385	346.5	-0.590612	-0.590613	0.00109092	...........
	1386	346.75	-0.590611	-0.590615	0.00108498	...........
	1387	347	-0.590612	-0.590614	0.00108718	...........
	1388	347.25	-0.590613	-0.590612	0.00108885	...........
	1389	347.5	-0.590614	-0.590616	0.00109218	...........
	1390	347.75	-0.590614	-0.590615	0.00108828	...........
	1391	348	-0.590614	-0.590619	0.00108555	...........
	1392	348.25	-0.590615	-0.590616	0.00108862	...........
	1393	348.5	-0.590616	-0.590613	0.00108128	...........
	1394	348.75	-0.590616	-0.590616	0.00108152	...........
	1395	349	-0.590616	-0.590617	0.00108395	...........
	1396	349.25	-0.590616	-0.590615	0.00108905	...........
	1397	349.5	-0.590616	-0.590614	0.00108958	...........
	1398	349.75	-0.590616	-0.590618	0.00109502	...........
	1399	350	-0.590616	-0.590614	0.00109558	...........
	1400	350.25	-0.590616	-0.590617	0.00108638	...........
	1401	350.5	-0.590616	-0.590614	0.00108662	...........
	1402	350.75	-0.590616	-0.590617	0.00108262	...........
	1403	351	-0.590616	-0.590616	0.00108182	...........
	1404	351.25	-0.590616	-0.59062	0.00108978	...........
	1405	351.5	-0.590616	-0.59062	0.00109008	...........
	1406	351.75	-0.590617	-0.590617	0.00108965	...........
	1407	352	-0.590618	-0.590615	0.00109238	...........
	1408	352.25	-0.590618	-0.590617	0.00109228	...........
	1409	352.5	-0.590617	-0.59062	0.00108598	...........
	1410	352.75	-0.590617	-0.590618	0.00109328	...........
	1411	353	-0.590617	-0.590621	0.00109258	...........
	1412	353.25	-0.590618	-0.59062	0.00108888	...........
	1413	353.5	-0.590619	-0.590621	0.00109308	...........
	1414	353.75	-0.59062	-0.59062	0.00109568	...........
	1415	354	-0.59062	-0.590621	0.00109352	...........
	1416	354.25	-0.59062	-0.59062	0.00108918	...........
	1417	354.5	-0.590621	-0.590621	0.00109438	...........
	1418	354.75	-0.590621	-0.590622	0.00108398	...........
	1419	355	-0.590621	-0.590621	0.00109618	...........
	1420	355.25	-0.590621	-0.590619	0.00109005	...........
	1421	355.5	-0.590621	-0.590621	0.00109075	...........
	1422	355.75	-0.590621	-0.590623	0.00109745	...........
	1423	356	-0.590621	-0.59062	0.00109658	...........
	1424	356.25	-0.590621	-0.590624	0.00108888	...........
	1425	356.5	-0.590621	-0.590623	0.00108552	...........
	1426	356.75	-0.590622	-0.590625	0.00108702	...........
	1427	357	-0.590623	-0.590623	0.00108798	...........
	1428	357.25	-0.590623	-0.590625	0.00108428	...........
	1429	357.5	-0.590624	-0.590624	0.00109378	...........
	1430	357.75	-0.590624	-0.590627	0.00108338	...........
	1431	358	-0.590625	-0.590627	0.00107962	...........
	1432	358.25	-0.590625	-0.590629	0.00108712	...........
	1433	358.5	-0.590626	-0.590628	0.00108738	...........
	1434	358.75	-0.590627	-0.59063	0.00108878	...........
	1435	359	-0.590628	-0.590632	0.00108065	...........
	1436	359.25	-0.590629	-0.59063	0.00108528	...........
	1437	359.5	-0.59063	-0.590629	0.00108628	...........
	1438	359.75	-0.59063	-0.590631	0.00108868	...........
	1439	360	-0.59063	-0.590632	0.00108692	...........
	1440	360.25	-0.59063	-0.590632	0.00108508	...........
	1441	360.5	-0.590631	-0.590632	0.00109058	...........
	1442	360.75	-0.590631	-0.590633	0.00109402	...........
	1443	361	-0.590632	-0.590633	0.00108878	...........
	1444	361.25	-0.590632	-0.590633	0.00108755	...........
	1445	361.5	-0.590633	-0.590634	0.00108058	...........
	1446	361.75	-0.590633	-0.590633	0.00108932	...........
	1447	362	-0.590633	-0.590634	0.00109788	...........
	1448	362.25	-0.590633	-0.590635	0.00109718	...........
	1449	362.5	-0.590634	-0.590635	0.00110118	...........
	1450	362.75	-0.590634	-0.590633	0.00109185	...........
	1451	363	-0.590635	-0.590638	0.00108615	...........
	1452	363.25	-0.590635	-0.590633	0.00109415	...........
	1453	363.5	-0.590635	-0.590637	0.00108898	...........
	1454	363.75	-0.590635	-0.590637	0.00109771	...........
	1455	364	-0.590636	-0.590638	0.00108982	...........
	1456	364.25	-0.590636	-0.59064	0.00109452	...........
	1457	364.5	-0.590637	-0.590636	0.00109212	...........
	1458	364.75	-0.590638	-0.590636	0.00109748	...........
	1459	365	-0.590638	-0.590638	0.00109345	...........
	1460	365.25	-0.590638	-0.590642	0.00108425	...........
	1461	365.5	-0.590638	-0.590644	0.00108698	...........
	1462	365.75	-0.590639	-0.590644	0.00108128	...........
	1463	366	-0.590641	-0.590644	0.00108082	...........
	1464	366.25	-0.590643	-0.590645	0.00108365	...........
	1465	366.5	-0.590644	-0.590646	0.00108258	...........
	1466	366.75	-0.590644	-0.590644	0.00107765	...........
	1467	367	-0.590645	-0.590644	0.00108918	...........
	1468	367.25	-0.590645	-0.590641	0.00108305	...........
	1469	367.5	-0.590644	-0.590643	0.00108398	...........
	1470	367.75	-0.590644	-0.590645	0.00108598	...........
	1471	368	-0.590643	-0.590641	0.00108365	...........
	1472	368.25	-0.590643	-0.590642	0.00108688	...........
	1473	368.5	-0.590643	-0.590641	0.00108805	...........
	1474	368.75	-0.590642	-0.590642	0.00108802	...........
	1475	369	-0.590642	-0.590642	0.00108888	...........
	1476	369.25	-0.590642	-0.590644	0.00108935	...........
	1477	369.5	-0.590642	-0.590647	0.00108168	...........
	1478	369.75	-0.590643	-0.590648	0.00108798	...........
	1479	370	-0.590644	-0.590648	0.00109242	...........
	1480	370.25	-0.590646	-0.590648	0.00109462	...........
	1481	370.5	-0.590647	-0.590648	0.00109058	...........
	1482	370.75	-0.590648	-0.590648	0.00108498	...........
	1483	371	-0.590648	-0.590649	0.00108528	...........
	1484	371.25	-0.590648	-0.590646	0.00108638	...........
	1485	371.5	-0.590648	-0.590649	0.00109102	...........
	1486	371.75	-0.590648	-0.590648	0.00109152	...........
	1487	372	-0.590648	-0.590649	0.00108348	...........
	1488	372.25	-0.590648	-0.590647	0.00109258	...........
	1489	372.5	-0.590648	-0.590648	0.00108948	...........
	1490	372.75	-0.590648	-0.59065	0.00108488	...........
	1491	373	-0.590648	-0.590647	0.00108542	...........
	1492	373.25	-0.590648	-0.59065	0.00108735	...........
	1493	373.5	-0.590649	-0.590651	0.00108405	...........
	1494	373.75	-0.590649	-0.590649	0.00108685	...........
	1495	374	-0.590649	-0.59065	0.00108382	...........
	1496	374.25	-0.59065	-0.590649	0.00109342	...........
	1497	374.5	-0.59065	-0.590651	0.00109815	...........
	1498	374.75	-0.59065	-0.59065	0.00109472	...........
	1499	375	-0.59065	-0.590653	0.00109348	...........
	1500	375.25	-0.59065	-0.590654	0.00108435	...........
	1501	375.5	-0.590651	-0.590652	0.00108958	...........
	1502	375.75	-0.590652	-0.590659	0.00108628	...........
	1503	376	-0.590653	-0.590658	0.00109252	...........
	1504	376.25	-0.590654	-0.590659	0.00109565	...........
	1505	376.5	-0.590656	-0.590659	0.00108942	...........
	1506	376.75	-0.590657	-0.590659	0.00108508	...........
	1507	377	-0.590658	-0.590655	0.00108822	...........
	1508	377.25	-0.590658	-0.59066	0.00108058	...........
	1509	377.5	-0.590658	-0.590658	0.00108782	...........
	1510	377.75	-0.590658	-0.59066	0.00109671	...........
	1511	378	-0.590658	-0.590663	0.00109108	...........
	1512	378.25	-0.590659	-0.590664	0.00108435	...........
	1513	378.5	-0.59066	-0.590663	0.00108238	...........
	1514	378.75	-0.590662	-0.590659	0.00107748	...........
	1515	379	-0.590662	-0.59066	0.00107672	...........
	1516	379.25	-0.590662	-0.590665	0.00107758	...........
	1517	379.5	-0.590662	-0.590664	0.00108568	...........
	1518	379.75	-0.590662	-0.590662	0.00107812	...........
	1519	380	-0.590662	-0.590665	0.00108142	...........
	1520	380.25	-0.590663	-0.59066	0.00108512	...........
	1521	380.5	-0.590663	-0.590663	0.00108745	...........
	1522	380.75	-0.590663	-0.590667	0.00108248	...........
	1523	381	-0.590663	-0.590664	0.00108298	...........
	1524	381.25	-0.590664	-0.590667	0.00107912	...........
	1525	381.5	-0.590665	-0.590664	0.00107698	...........
	1526	381.75	-0.590666	-0.590671	0.00107858	...........
	1527	382	-0.590666	-0.59067	0.00108018	...........
	1528	382.25	-0.590667	-0.590672	0.00107938	...........
	1529	382.5	-0.590669	-0.590667	0.00107382	...........
	1530	382.75	-0.59067	-0.590671	0.00107638	...........
	1531	383	-0.59067	-0.59067	0.00108378	...........
	1532	383.25	-0.59067	-0.590669	0.00108318	...........
	1533	383.5	-0.59067	-0.59067	0.00108165	...........
	1534	383.75	-0.59067	-0.590671	0.00108125	...........
	1535	384	-0.59067	-0.590671	0.00107402	...........
	1536	384.25	-0.59067	-0.590674	0.00107678	...........
	1537	384.5	-0.590671	-0.590674	0.00107442	...........
	1538	384.75	-0.590672	-0.590673	0.00108222	...........
	1539	385	-0.590673	-0.590674	0.00108222	...........
	1540	385.25	-0.590673	-0.590677	0.00107642	...........
	1541	385.5	-0.590674	-0.590676	0.00107225	...........
	1542	385.75	-0.590675	-0.590679	0.00107205	...........
	1543	386	-0.590676	-0.59068	0.00107548	...........
	1544	386.25	-0.590677	-0.590677	0.00107722	...........
	1545	386.5	-0.590678	-0.590679	0.00107348	...........
	1546	386.75	-0.590678	-0.590679	0.00107565	...........
	1547	387	-0.590679	-0.590677	0.00107758	...........
	1548	387.25	-0.590679	-0.590684	0.00107982	...........
	1549	387.5	-0.590679	-0.590682	0.00107868	...........
	1550	387.75	-0.59068	-0.59068	0.00107562	...........
	1551	388	-0.590681	-0.590682	0.00108042	...........
	1552	388.25	-0.590681	-0.590685	0.00107622	...........
	1553	388.5	-0.590682	-0.590685	0.00107738	...........
	1554	388.75	-0.590683	-0.590687	0.00108152	...........
	1555	389	-0.590684	-0.590687	0.00108762	...........
	1556	389.25	-0.590685	-0.590689	0.00108375	...........
	1557	389.5	-0.590686	-0.590686	0.00108725	...........
	1558	389.75	-0.590687	-0.590684	0.00108638	...........
	1559	390	-0.590687	-0.590687	0.00108492	...........
	1560	390.25	-0.590687	-0.59069	0.00107928	...........
	1561	390.5	-0.590687	-0.590689	0.00107892	...........
	1562	390.75	-0.590687	-0.590687	0.00108162	...........
	1563	391	-0.590688	-0.590689	0.00108145	...........
	1564	391.25	-0.590688	-0.590688	0.00108588	...........
	1565	391.5	-0.590689	-0.59069	0.00108498	...........
	1566	391.75	-0.590689	-0.590693	0.00107548	...........
	1567	392	-0.590689	-0.590693	0.00108245	...........
	1568	392.25	-0.59069	-0.59069	0.00108272	...........
	1569	392.5	-0.590691	-0.59069	0.00108758	...........
	1570	392.75	-0.590692	-0.590693	0.00108765	...........
	1571	393	-0.590691	-0.590695	0.00108675	...........
	1572	393.25	-0.590692	-0.590696	0.00108462	...........
	1573	393.5	-0.590693	-0.590699	0.00108478	...........
	1574	393.75	-0.590695	-0.5907	0.00107888	...........
	1575	394	-0.590696	-0.590698	0.00107748	...........
	1576	394.25	-0.590698	-0.590698	0.00108525	...........
	1577	394.5	-0.590698	-0.590699	0.00108988	...........
	1578	394.75	-0.590699	-0.590701	0.00108572	...........
	1579	395	-0.590699	-0.590697	0.00108242	...........
	1580	395.25	-0.590699	-0.590701	0.00108518	...........
	1581	395.5	-0.590699	-0.590698	0.00109002	...........
	1582	395.75	-0.590699	-0.590698	0.00108332	...........
	1583	396	-0.590699	-0.590698	0.00108602	...........
	1584	396.25	-0.590699	-0.590701	0.00108075	...........
	1585	396.5	-0.590699	-0.590702	0.00108618	...........
	1586	396.75	-0.590699	-0.590704	0.00108112	...........
	1587	397	-0.590701	-0.59071	0.00107985	...........
	1588	397.25	-0.590703	-0.590702	0.00107595	...........
	1589	397.5	-0.590704	-0.590709	0.00108238	...........
	1590	397.75	-0.590705	-0.590702	0.00108525	...........
	1591	398	-0.590706	-0.59071	0.00107842	...........
	1592	398.25	-0.590706	-0.590705	0.00108198	...........
	1593	398.5	-0.590706	-0.590706	0.00108582	...........
	1594	398.75	-0.590706	-0.590705	0.00107988	...........
	1595	399	-0.590706	-0.590705	0.00108252	...........
	1596	399.25	-0.590706	-0.590705	0.00108052	...........
	1597	399.5	-0.590706	-0.590707	0.00107675	...........
	1598	399.75	-0.590706	-0.590708	0.00108035	...........
	1599	400	-0.590706	-0.590702	0.00107718	...........
	1600	400.25	-0.590706	-0.590703	0.00107678	...........
	1601	400.5	-0.590706	-0.590708	0.00107318	...........
	1602	400.75	-0.590705	-0.59071	0.00107962	...........
	1603	401	-0.590705	-0.590708	0.00107738	...........
	1604	401.25	-0.590707	-0.590707	0.00108292	...........
	1605	401.5	-0.590708	-0.590708	0.00108708	...........
	1606	401.75	-0.590708	-0.590712	0.00108115	...........
	1607	402	-0.590708	-0.590708	0.00108605	...........
	1608	402.25	-0.590709	-0.590709	0.00108965	...........
	1609	402.5	-0.590709	-0.59071	0.00108842	...........
	1610	402.75	-0.590709	-0.590713	0.00109055	...........
	1611	403	-0.59071	-0.590711	0.00108642	...........
	1612	403.25	-0.590711	-0.590712	0.00109322	...........
	1613	403.5	-0.590711	-0.590709	0.00109285	...........
	1614	403.75	-0.590711	-0.590711	0.00108702	...........
	1615	404	-0.590711	-0.590712	0.00108935	...........
	1616	404.25	-0.590711	-0.590713	0.00109238	...........
	1617	404.5	-0.590711	-0.59071	0.00109428	...........
	1618	404.75	-0.590711	-0.590715	0.00109055	...........
	1619	405	-0.590712	-0.590719	0.00108958	...........
	1620	405.25	-0.590713	-0.590715	0.00109631	...........
	1621	405.5	-0.590715	-0.590713	0.00109625	...........
	1622	405.75	-0.590715	-0.590717	0.00109335	...........
	1623	406	-0.590716	-0.59072	0.00109398	...........
	1624	406.25	-0.590716	-0.590719	0.00109228	...........
	1625	406.5	-0.590717	-0.590714	0.00109458	...........
	1626	406.75	-0.590718	-0.590716	0.00108742	...........
	1627	407	-0.590717	-0.590714	0.00108762	...........
	1628	407.25	-0.590716	-0.590712	0.00109092	...........
	1629	407.5	-0.590715	-0.59072	0.00108948	...........
	1630	407.75	-0.590715	-0.590719	0.00108502	...........
	1631	408	-0.590716	-0.590722	0.00108538	...........
	1632	408.25	-0.590717	-0.59072	0.00108778	...........
	1633	408.5	-0.590719	-0.590717	0.00108425	...........
	1634	408.75	-0.59072	-0.590719	0.00107475	...........
	1635	409	-0.59072	-0.59072	0.00107778	...........
	1636	409.25	-0.590719	-0.590718	0.00108532	...........
	1637	409.5	-0.590719	-0.59072	0.00108608	...........
	1638	409.75	-0.590719	-0.590718	0.00108762	...........
	1639	410	-0.590719	-0.590722	0.00108715	...........
	1640	410.25	-0.590719	-0.590721	0.00107952	...........
	1641	410.5	-0.59072	-0.590723	0.00108648	...........
	1642	410.75	-0.59072	-0.590719	0.00108525	...........
	1643	411	-0.590721	-0.590722	0.00108255	...........
	1644	411.25	-0.590721	-0.590725	0.00109082	...........
	1645	411.5	-0.590722	-0.590723	0.00108432	...........
	1646	411.75	-0.590722	-0.590726	0.00108148	...........
	1647	412	-0.590724	-0.590728	0.00108775	...........
	1648	412.25	-0.590725	-0.59073	0.00108362	...........
	1649	412.5	-0.590726	-0.590728	0.00108178	...........
	1650	412.75	-0.590727	-0.590725	0.00108708	...........
	1651	413	-0.590728	-0.590727	0.00108175	...........
	1652	413.25	-0.590728	-0.590727	0.00108422	...........
	1653	413.5	-0.590727	-0.590728	0.00107438	...........
	1654	413.75	-0.590727	-0.590727	0.00107815	...........
	1655	414	-0.590727	-0.59073	0.00108395	...........
	1656	414.25	-0.590728	-0.590729	0.00107832	...........
	1657	414.5	-0.590728	-0.59073	0.00108008	...........
	1658	414.75	-0.590729	-0.590731	0.00107472	...........
	1659	415	-0.590729	-0.590733	0.00107905	...........
	1660	415.25	-0.59073	-0.59073	0.00108332	...........
	1661	415.5	-0.590731	-0.590732	0.00107738	...........
	1662	415.75	-0.590731	-0.590735	0.00107765	...........
	1663	416	-0.590732	-0.590738	0.00107945	...........
	1664	416.25	-0.590733	-0.590733	0.00107315	...........
	1665	416.5	-0.590734	-0.590734	0.00107975	...........
	1666	416.75	-0.590735	-0.590737	0.00108608	...........
	1667	417	-0.590735	-0.590731	0.00107625	...........
	1668	417.25	-0.590735	-0.590733	0.00108892	...........
	1669	417.5	-0.590734	-0.590734	0.00108825	...........
	1670	417.75	-0.590734	-0.590735	0.00107988	...........
	1671	418	-0.590733	-0.590733	0.00107562	...........
	1672	418.25	-0.590734	-0.590738	0.00108222	...........
	1673	418.5	-0.590734	-0.590738	0.00108068	...........
	1674	418.75	-0.590735	-0.590737	0.00107858	...........
	1675	419	-0.590736	-0.590737	0.00108735	...........
	1676	419.25	-0.590737	-0.590738	0.00108388	...........
	1677	419.5	-0.590737	-0.590742	0.00107992	...........
	1678	419.75	-0.590738	-0.590737	0.00108008	...........
	1679	420	-0.590738	-0.590739	0.00107778	...........
	1680	420.25	-0.590739	-0.590744	0.00108388	...........
	1681	420.5	-0.59074	-0.590743	0.00108932	...........
	1682	420.75	-0.590741	-0.590745	0.00109395	...........
	1683	421	-0.590742	-0.590741	0.00108458	...........
	1684	421.25	-0.590743	-0.590743	0.00108918	...........
	1685	421.5	-0.590743	-0.59074	0.00108775	...........
	1686	421.75	-0.590743	-0.590743	0.00108422	...........
	1687	422	-0.590742	-0.590743	0.00109452	...........
	1688	422.25	-0.590742	-0.590747	0.00109988	...........
	1689	422.5	-0.590743	-0.590744	0.00108855	...........
	1690	422.75	-0.590744	-0.590743	0.00108652	...........
	1691	423	-0.590744	-0.590749	0.00109098	...........
	1692	423.25	-0.590745	-0.590746	0.00108812	...........
	1693	423.5	-0.590745	-0.590747	0.00108432	...........
	1694	423.75	-0.590746	-0.590745	0.00108972	...........
	1695	424	-0.590746	-0.590743	0.00109282	...........
	1696	424.25	-0.590746	-0.590743	0.00109308	...........
	1697	424.5	-0.590745	-0.590744	0.00109482	...........
	1698	424.75	-0.590744	-0.590746	0.00109125	...........
	1699	425	-0.590744	-0.590747	0.00109015	...........
	1700	425.25	-0.590744	-0.590746	0.00108552	...........
	1701	425.5	-0.590745	-0.59075	0.00109255	...........
	1702	425.75	-0.590746	-0.59075	0.00109068	...........
	1703	426	-0.590747	-0.590745	0.00109288	...........
	1704	426.25	-0.590748	-0.590752	0.00108995	...........
	1705	426.5	-0.590748	-0.590747	0.00109102	...........
	1706	426.75	-0.590749	-0.590748	0.00109205	...........
	1707	427	-0.590749	-0.590751	0.00109205	...........
	1708	427.25	-0.590749	-0.590756	0.00109198	...........
	1709	427.5	-0.59075	-0.590753	0.00109138	...........
	1710	427.75	-0.590751	-0.590752	0.00109128	...........
	1711	428	-0.590753	-0.59075	0.00109015	...........
	1712	428.25	-0.590753	-0.590747	0.00108608	...........
	1713	428.5	-0.590752	-0.590752	0.00109642	...........
	1714	428.75	-0.590751	-0.590758	0.00108852	...........
	1715	429	-0.590751	-0.590752	0.00108405	...........
	1716	429.25	-0.590752	-0.590755	0.00109275	...........
	1717	429.5	-0.590754	-0.590759	0.00109442	...........
	1718	429.75	-0.590755	-0.590755	0.00108645	...........
	1719	430	-0.590756	-0.590758	0.00108645	...........
	1720	430.25	-0.590756	-0.590756	0.00108475	...........
	1721	430.5	-0.590757	-0.590757	0.00108638	...........
	1722	430.75	-0.590757	-0.590757	0.00108492	...........
	1723	431	-0.590757	-0.590759	0.00108478	...........
	1724	431.25	-0.590757	-0.590758	0.00108392	...........
	1725	431.5	-0.590758	-0.590761	0.00108918	...........
	1726	431.75	-0.590758	-0.590757	0.00109122	...........
	1727	432	-0.590759	-0.590758	0.00108812	...........
	1728	432.25	-0.590759	-0.59076	0.00108798	...........
	1729	432.5	-0.590759	-0.590766	0.00108412	...........
	1730	432.75	-0.59076	-0.590766	0.00108612	...........
	1731	433	-0.590761	-0.590765	0.00108085	...........
	1732	433.25	-0.590763	-0.590764	0.00108632	...........
	1733	433.5	-0.590764	-0.590764	0.00108945	...........
	1734	433.75	-0.590765	-0.590767	0.00108772	...........
	1735	434	-0.590765	-0.590766	0.00108922	...........
	1736	434.25	-0.590765	-0.590768	0.00109135	...........
	1737	434.5	-0.590766	-0.590769	0.00109058	...........
	1738	434.75	-0.590767	-0.59077	0.00109088	...........
	1739	435	-0.590768	-0.59077	0.00109178	...........
	1740	435.25	-0.590769	-0.590768	0.00108865	...........
	1741	435.5	-0.590769	-0.590768	0.00108692	...........
	1742	435.75	-0.590769	-0.590768	0.00108812	...........
	1743	436	-0.590769	-0.590769	0.00108862	...........
	1744	436.25	-0.590769	-0.590768	0.00108695	...........
	1745	436.5	-0.590768	-0.590765	0.00108745	...........
	1746	436.75	-0.590768	-0.590769	0.00109311	...........
	1747	437	-0.590768	-0.590772	0.00108585	...........
	1748	437.25	-0.590768	-0.590767	0.00108562	...........
	1749	437.5	-0.590769	-0.590768	0.00108715	...........
	1750	437.75	-0.590769	-0.590771	0.00109242	...........
	1751	438	-0.590769	-0.59077	0.00108595	...........
	1752	438.25	-0.590769	-0.590768	0.00109568	...........
	1753	438.5	-0.590769	-0.590768	0.00108598	...........
	1754	438.75	-0.590769	-0.590776	0.00108505	...........
	1755	439	-0.59077	-0.590778	0.00109082	...........
	1756	439.25	-0.590771	-0.590773	0.00108675	...........
	1757	439.5	-0.590773	-0.590773	0.00108855	...........
	1758	439.75	-0.590774	-0.59077	0.00108265	...........
	1759	440	-0.590774	-0.590775	0.00108752	...........
	1760	440.25	-0.590773	-0.590772	0.00109265	...........
	1761	440.5	-0.590773	-0.590774	0.00109702	...........
	1762	440.75	-0.590773	-0.590773	0.00108575	...........
	1763	441	-0.590773	-0.590775	0.00108342	...........
	1764	441.25	-0.590773	-0.590774	0.00108422	...........
	1765	441.5	-0.590774	-0.590777	0.00108638	...........
	1766	441.75	-0.590774	-0.590774	0.00109062	...........
	1767	442	-0.590775	-0.59077	0.00109845	...........
	1768	442.25	-0.590775	-0.590777	0.00108715	...........
	1769	442.5	-0.590774	-0.590778	0.00108655	...........
	1770	442.75	-0.590774	-0.590781	0.00108265	...........
	1771	443	-0.590776	-0.590783	0.00109062	...........
	1772	443.25	-0.590778	-0.590778	0.00110098	...........
	1773	443.5	-0.590779	-0.590778	0.00108845	...........
	1774	443.75	-0.59078	-0.590777	0.00108418	...........
	1775	444	-0.59078	-0.590781	0.00108625	...........
	1776	444.25	-0.590779	-0.590785	0.00108502	...........
	1777	444.5	-0.590779	-0.590779	0.00108308	...........
	1778	444.75	-0.59078	-0.590784	0.00108512	...........
	1779	445	-0.590781	-0.590781	0.00108415	...........
	1780	445.25	-0.590782	-0.590783	0.00108208	...........
	1781	445.5	-0.590782	-0.590785	0.00107932	...........
	1782	445.75	-0.590783	-0.590782	0.00108042	...........
	1783	446	-0.590783	-0.590782	0.00108115	...........
	1784	446.25	-0.590783	-0.590782	0.00108425	...........
	1785	446.5	-0.590783	-0.590782	0.00108398	...........
	1786	446.75	-0.590782	-0.590782	0.00107945	...........
	1787	447	-0.590782	-0.590784	0.00108912	...........
	1788	447.25	-0.590782	-0.590785	0.00109262	...........
	1789	447.5	-0.590783	-0.590786	0.00108248	...........
	1790	447.75	-0.590784	-0.590788	0.00109835	...........
	1791	448	-0.590785	-0.590786	0.00109078	...........
	1792	448.25	-0.590786	-0.590786	0.00108788	...........
	1793	448.5	-0.590787	-0.590789	0.00108762	...........
	1794	448.75	-0.590787	-0.590786	0.00109065	...........
	1795	449	-0.590787	-0.590785	0.00109358	...........
	1796	449.25	-0.590787	-0.590787	0.00108782	...........
	1797	449.5	-0.590787	-0.590788	0.00109178	...........
	1798	449.75	-0.590787	-0.590788	0.00108305	...........
	1799	450	-0.590787	-0.59079	0.00108462	...........
	1800	450.25	-0.590787	-0.590788	0.00108695	...........
	1801	450.5	-0.590788	-0.590789	0.00108852	...........
	1802	450.75	-0.590789	-0.590794	0.00109685	...........
	1803	451	-0.590789	-0.590787	0.00109088	...........
	1804	451.25	-0.59079	-0.590787	0.00108962	...........
	1805	451.5	-0.59079	-0.59079	0.00108862	...........
	1806	451.75	-0.590789	-0.590795	0.00109352	...........
	1807	452	-0.59079	-0.590794	0.00109682	...........
	1808	452.25	-0.590791	-0.590792	0.00109202	...........
	1809	452.5	-0.590792	-0.590792	0.00109168	...........
	1810	452.75	-0.590793	-0.590795	0.00109112	...........
	1811	453	-0.590793	-0.590793	0.00108718	...........
	1812	453.25	-0.590793	-0.590795	0.00109038	...........
	1813	453.5	-0.590794	-0.590794	0.00109198	...........
	1814	453.75	-0.590794	-0.590793	0.00108502	...........
	1815	454	-0.590794	-0.590796	0.00109342	...........
	1816	454.25	-0.590794	-0.590793	0.00108558	...........
	1817	454.5	-0.590794	-0.590801	0.00108728	...........
	1818	454.75	-0.590795	-0.590795	0.00109148	...........
	1819	455	-0.590796	-0.590797	0.00109178	...........
	1820	455.25	-0.590797	-0.5908	0.00109255	...........
	1821	455.5	-0.590797	-0.590797	0.00108988	...........
	1822	455.75	-0.590797	-0.590799	0.00109542	...........
	1823	456	-0.590798	-0.590802	0.00109072	...........
	1824	456.25	-0.590799	-0.5908	0.00109598	...........
	1825	456.5	-0.590799	-0.590801	0.00109502	...........
	1826	456.75	-0.5908	-0.5908	0.00109475	...........
	1827	457	-0.5908	-0.590801	0.00109122	...........
	1828	457.25	-0.5908	-0.590803	0.00109058	...........
	1829	457.5	-0.590801	-0.590804	0.00109391	...........
	1830	457.75	-0.590801	-0.590803	0.00109048	...........
	1831	458	-0.590802	-0.590805	0.00107945	...........
	1832	458.25	-0.590803	-0.590805	0.00108362	...........
	1833	458.5	-0.590804	-0.590805	0.00108848	...........
	1834	458.75	-0.590804	-0.5908	0.00108612	...........
	1835	459	-0.590804	-0.590804	0.00108508	...........
	1836	459.25	-0.590804	-0.590807	0.00108922	...........
	1837	459.5	-0.590804	-0.590809	0.00108388	...........
	1838	459.75	-0.590805	-0.590809	0.00108928	...........
	1839	460	-0.590806	-0.59081	0.00108732	...........
	1840	460.25	-0.590808	-0.590806	0.00108892	...........
	1841	460.5	-0.590809	-0.590805	0.00108705	...........
	1842	460.75	-0.590808	-0.590807	0.00108162	...........
	1843	461	-0.590808	-0.590805	0.00108665	...........
	1844	461.25	-0.590807	-0.590805	0.00108195	...........
	1845	461.5	-0.590806	-0.590809	0.00108598	...........
	1846	461.75	-0.590806	-0.590808	0.00109815	...........
	1847	462	-0.590806	-0.590814	0.00108348	...........
	1848	462.25	-0.590808	-0.590813	0.00108515	...........
	1849	462.5	-0.590809	-0.590813	0.00108132	...........
	1850	462.75	-0.590811	-0.59081	0.00109225	...........
	1851	463	-0.590812	-0.590808	0.00108345	...........
	1852	463.25	-0.590812	-0.59081	0.00108382	...........
	1853	463.5	-0.590811	-0.590811	0.00109358	...........
	1854	463.75	-0.59081	-0.590811	0.00108538	...........
	1855	464	-0.59081	-0.590809	0.00108925	...........
	1856	464.25	-0.59081	-0.590813	0.00109755	...........
	1857	464.5	-0.590811	-0.590812	0.00109345	...........
	1858	464.75	-0.590811	-0.590813	0.00109822	...........
	1859	465	-0.590812	-0.590813	0.00109458	...........
	1860	465.25	-0.590812	-0.59081	0.00109185	...........
	1861	465.5	-0.590813	-0.590817	0.00109372	...........
	1862	465.75	-0.590813	-0.590814	0.00109098	...........
	1863	466	-0.590813	-0.590817	0.00108768	...........
	1864	466.25	-0.590814	-0.590819	0.00109228	...........
	1865	466.5	-0.590815	-0.590819	0.00109458	...........
	1866	466.75	-0.590817	-0.590816	0.00109398	...........
	1867	467	-0.590818	-0.590823	0.00109722	...........
	1868	467.25	-0.590818	-0.590819	0.00110015	...........
	1869	467.5	-0.590819	-0.590817	0.00109782	...........
	1870	467.75	-0.590819	-0.59082	0.00109938	...........
	1871	468	-0.590819	-0.590822	0.00108812	...........
	1872	468.25	-0.590819	-0.590818	0.00109282	...........
	1873	468.5	-0.59082	-0.590816	0.00109128	...........
	1874	468.75	-0.590819	-0.590822	0.00109132	...........
	1875	469	-0.590819	-0.590818	0.00108658	...........
	1876	469.25	-0.590819	-0.590821	0.00107998	...........
	1877	469.5	-0.590819	-0.590819	0.00109105	...........
	1878	469.75	-0.590819	-0.590819	0.00108842	...........
	1879	470	-0.59082	-0.590824	0.00109012	...........
	1880	470.25	-0.59082	-0.590825	0.00109075	...........
	1881	470.5	-0.590821	-0.590823	0.00108892	...........
	1882	470.75	-0.590822	-0.590822	0.00108875	...........
	1883	471	-0.590823	-0.590823	0.00109651	...........
	1884	471.25	-0.590823	-0.590822	0.00108822	...........
	1885	471.5	-0.590823	-0.590822	0.00109138	...........
	1886	471.75	-0.590823	-0.590823	0.00108775	...........
	1887	472	-0.590823	-0.590825	0.00109255	...........
	1888	472.25	-0.590823	-0.59082	0.00109255	...........
	1889	472.5	-0.590823	-0.590822	0.00109222	...........
	1890	472.75	-0.590823	-0.590829	0.00108825	...........
	1891	473	-0.590823	-0.590825	0.00108572	...........
	1892	473.25	-0.590824	-0.590823	0.00108698	...........
	1893	473.5	-0.590825	-0.590824	0.00109095	...........
	1894	473.75	-0.590825	-0.590828	0.00108762	...........
	1895	474	-0.590825	-0.590825	0.00108878	...........
	1896	474.25	-0.590825	-0.590825	0.00108912	...........
	1897	474.5	-0.590825	-0.590824	0.00109055	...........
	1898	474.75	-0.590825	-0.590827	0.00109318	...........
	1899	475	-0.590825	-0.590823	0.00108618	...........
	1900	475.25	-0.590825	-0.590827	0.00109311	...........
	1901	475.5	-0.590825	-0.59083	0.00109545	...........
	1902	475.75	-0.590826	-0.590828	0.00108695	...........
	1903	476	-0.590827	-0.590827	0.00109115	...........
	1904	476.25	-0.590828	-0.590826	0.00109155	...........
	1905	476.5	-0.590828	-0.59083	0.00108925	...........
	1906	476.75	-0.590828	-0.590829	0.00109155	...........
	1907	477	-0.590828	-0.590831	0.00109328	...........
	1908	477.25	-0.590829	-0.59083	0.00109078	...........
	1909	477.5	-0.59083	-0.590834	0.00109152	...........
	1910	477.75	-0.59083	-0.590831	0.00109038	...........
	1911	478	-0.590831	-0.590834	0.00108912	...........
	1912	478.25	-0.590832	-0.590831	0.00109948	...........
	1913	478.5	-0.590832	-0.590834	0.00109018	...........
	1914	478.75	-0.590833	-0.590834	0.00109122	...........
	1915	479	-0.590833	-0.590834	0.00109052	...........
	1916	479.25	-0.590833	-0.590832	0.00109065	...........
	1917	479.5	-0.590833	-0.59084	0.00109562	...........
	1918	479.75	-0.590834	-0.590839	0.00109548	...........
	1919	480	-0.590835	-0.590836	0.00109795	...........
	1920	480.25	-0.590836	-0.590838	0.00109262	...........
	1921	480.5	-0.590837	-0.590837	0.00109462	...........
	1922	480.75	-0.590837	-0.590836	0.00109431	...........
	1923	481	-0.590837	-0.59084	0.00109038	...........
	1924	481.25	-0.590837	-0.590841	0.00109058	...........
	1925	481.5	-0.590838	-0.590839	0.00108622	...........
	1926	481.75	-0.590839	-0.590836	0.00109658	...........
	1927	482	-0.590839	-0.590839	0.00109382	...........
	1928	482.25	-0.590839	-0.59084	0.00109082	...........
	1929	482.5	-0.590839	-0.590839	0.00109782	...........
	1930	482.75	-0.590839	-0.590837	0.00110072	...........
	1931	483	-0.590839	-0.590839	0.00108868	...........
	1932	483.25	-0.590839	-0.590844	0.00108492	...........
	1933	483.5	-0.590839	-0.590843	0.00108168	...........
	1934	483.75	-0.59084	-0.590842	0.00108658	...........
	1935	484	-0.590842	-0.590845	0.00109215	...........
	1936	484.25	-0.590843	-0.590849	0.00108572	...........
	1937	484.5	-0.590844	-0.590848	0.00108438	...........
	1938	484.75	-0.590845	-0.590848	0.00108792	...........
	1939	485	-0.590847	-0.590852	0.00108842	...........
	1940	485.25	-0.590848	-0.590848	0.00108608	...........
	1941	485.5	-0.590849	-0.59085	0.00108442	...........
	1942	485.75	-0.590849	-0.590849	0.00109102	...........
	1943	486	-0.590849	-0.590846	0.00108838	...........
	1944	486.25	-0.590849	-0.590848	0.00109322	...........
	1945	486.5	-0.590848	-0.590845	0.00109358	...........
	1946	486.75	-0.590848	-0.590848	0.00109568	...........
	1947	487	-0.590847	-0.590847	0.00109218	...........
	1948	487.25	-0.590847	-0.590844	0.00109738	...........
	1949	487.5	-0.590847	-0.590846	0.00109802	...........
	1950	487.75	-0.590846	-0.590851	0.00109558	...........
	1951	488	-0.590846	-0.59085	0.00109145	...........
	1952	488.25	-0.590847	-0.590848	0.00108815	...........
	1953	488.5	-0.590848	-0.590847	0.00108762	...........
	1954	488.75	-0.590849	-0.590853	0.00109755	...........
	1955	489	-0.590849	-0.590851	0.00109858	...........
	1956	489.25	-0.59085	-0.59085	0.00109158	...........
	1957	489.5	-0.59085	-0.590851	0.00109375	...........
	1958	489.75	-0.590851	-0.590848	0.00109528	...........
	1959	490	-0.590851	-0.590849	0.00109498	...........
	1960	490.25	-0.59085	-0.590847	0.00109422	...........
	1961	490.5	-0.59085	-0.590853	0.00108948	...........
	1962	490.75	-0.590849	-0.590854	0.00108788	...........
	1963	491	-0.59085	-0.590848	0.00108655	...........
	1964	491.25	-0.590851	-0.590852	0.00108565	...........
	1965	491.5	-0.590851	-0.59085	0.00108942	...........
	1966	491.75	-0.590851	-0.590856	0.00108858	...........
	1967	492	-0.590852	-0.590861	0.00108588	...........
	1968	492.25	-0.590853	-0.590858	0.00109012	...........
	1969	492.5	-0.590855	-0.590855	0.00108768	...........
	1970	492.75	-0.590857	-0.590857	0.00109175	...........
	1971	493	-0.590857	-0.590855	0.00108212	...........
	1972	493.25	-0.590857	-0.590855	0.00108765	...........
	1973	493.5	-0.590856	-0.590855	0.00108972	...........
	1974	493.75	-0.590856	-0.590856	0.00108795	...........
	1975	494	-0.590855	-0.590859	0.00108098	...........
	1976	494.25	-0.590856	-0.590856	0.00108922	...........
	1977	494.5	-0.590856	-0.590859	0.00108865	...........
	1978	494.75	-0.590857	-0.59086	0.00108462	...........
	1979	495	-0.590857	-0.590853	0.00108472	...........
	1980	495.25	-0.590858	-0.590856	0.00108438	...........
	1981	495.5	-0.590857	-0.590863	0.00108978	...........
	1982	495.75	-0.590857	-0.59086	0.00108458	...........
	1983	496	-0.590858	-0.590853	0.00108772	...........
	1984	496.25	-0.590859	-0.590858	0.00109245	...........
	1985	496.5	-0.590858	-0.590859	0.00108578	...........
[truncated: 513 more rows]
[truncated: 5 more columns]

## Sheet: M1D14
											Nyquist Plot: See M1D7
PSTAT	PSTAT	REF3000-16131	Potentiostat
VDC	POTEN	0	T	DC &Voltage (V)
FREQINIT	QUANT	100000	Initial Fre&q. (Hz)
FREQFINAL	QUANT	0.1	Final Fre&q. (Hz)
PTSPERDEC	QUANT	10	Points/&decade
VAC	QUANT	10	AC &Voltage (mV rms)
AREA	QUANT	1	&Area (cm^2)
CONDIT	TWOPARAM	F	15	0	Conditionin&g	Time(s)	E(V)
DELAY	TWOPARAM	T	600	0	Init. De&lay	Time(s)	Stab.(mV/s)
SPEED	SELECTOR	1	&Optimize for:
[truncated: 2,502 more rows]
[truncated: 1 more columns]

## Sheet: M1D14 Abiotic
											Nyquist Plot: See M1D7
[truncated: 353 more rows]
